# Supplementary material for: Genome-wide identification, expression analysis, and functional study of the bZIP transcription factor family and its response to hormone treatments in pea (Pisum sativum L.)
Source: BMC Genomics. 2023 Nov 22;24:705. doi: 10.1186/s12864-023-09793-5 (PMC10666455; doi:10.1186/s12864-023-09793-5)
Supplement: Supplementary file 1 — Additional file 1: Supplementary Table 1. List of the 87 PsbZIP genes identified in this study. [file 12864_2023_9793_MOESM1_ESM.xlsx]

## Sheet: bZIP gene information
Supplementary Table 1 List of the 87 PsbZIP genes identified in this study
Group	Gene	Gene ID	Protein length	Mw(KDa)	pI	Location	Domain	Predicted Subcellular location（W）
E	PsbZIP1	rna-XM_051047148.1	287	33312	6.47	Chr1	bZIP	nucl: 12, chlo: 1, plas: 1
E	PsbZIP2	rna-XM_051029655.1	383	44376.5	8.45	Chr1	bZIP	chlo: 3, cyto: 3, nucl: 2.5, plas: 2, vacu: 2, cysk_nucl: 2, mito: 1
S	PsbZIP3	rna-XM_051051255.1	187	22043.4	6.13	Chr1	bZIP	nucl: 13.5, cyto_nucl: 7.5
A	PsbZIP4	rna-XM_051054180.1	321	36160.7	7.91	Chr1	bZIP	nucl: 14
E	PsbZIP5	rna-XM_051037190.1	437	50752.1	9.12	Chr1	bZIP	mito: 5, chlo_mito: 4.83333, chlo: 3.5, cyto_mito: 3.33333, cyto: 3, nucl: 1, plas: 1
I	PsbZIP6	rna-XM_051056340.1	320	35740	7.08	Chr1	bZIP	nucl: 13, cysk: 1
Ps7	PsbZIP7	rna-XM_051016909.1	845	92565.6	6.03	Chr1	bZIP	cyto: 9, chlo: 2, nucl: 2, vacu: 1
G	PsbZIP8	rna-XM_051021184.1	203	22905.5	8.9	Chr1	bZIP	cyto: 4, golg: 4, E.R.: 2, chlo: 1, nucl: 1, mito: 1, vacu: 1
A	PsbZIP9	rna-XM_051048032.1	271	29959.7	8.65	Chr2	bZIP	nucl: 14
E	PsbZIP10	rna-XM_051052485.1	279	32576	9.17	Chr2	bZIP	cyto: 6, chlo: 2, nucl: 2, mito: 1, pero: 1, golg: 1, cysk_plas: 1
I	PsbZIP11	rna-XM_051048642.1	371	40257.4	6.31	Chr2	bZIP	chlo: 7, nucl: 7
A	PsbZIP12	rna-XM_051052876.1	266	30164	5.86	Chr2	bZIP	nucl: 14
D	PsbZIP13	rna-XM_051049086.1	374	42812.4	5.76	Chr2	bZIP	nucl: 14
D	PsbZIP14	rna-XM_051051857.1	459	51543.7	6.5	Chr2	bZIP	nucl: 13.5, cyto_nucl: 7.5
E	PsbZIP15	rna-XM_051053683.1	285	33293.7	8.95	Chr2	bZIP	cyto: 8, nucl: 2, cysk: 2, plas: 1, golg: 1
G	PsbZIP16	rna-XM_051050114.1	404	43198.4	6.15	Chr2	bZIP	nucl: 14
A	PsbZIP17	rna-XM_051051996.1	269	30687.7	9.53	Chr2	bZIP	nucl: 14
G	PsbZIP18	rna-XM_051061021.1	422	45391.3	7.22	Chr3	bZIP	nucl: 14
I	PsbZIP19	rna-XM_051061096.1	244	27194.4	6.06	Chr3	bZIP	nucl: 11.5, cyto_nucl: 6.5, chlo: 1, plas: 1
C	PsbZIP20	rna-XM_051061148.1	372	40638.9	6.57	Chr3	bZIP	nucl: 14
E	PsbZIP21	rna-XM_051058783.1	323	37388.4	9.16	Chr3	bZIP	chlo: 5, nucl: 2, cyto: 2, extr: 2, E.R.: 2, pero: 1
S	PsbZIP22	rna-XM_051061580.1	141	15986.2	6.86	Chr3	bZIP	nucl: 14
A	PsbZIP23	rna-XM_051054448.1	423	46093.3	8.24	Chr3	bZIP	nucl: 14
C	PsbZIP24	rna-XM_051054464.1	484	54474.9	8.97	Chr3	bZIP	nucl: 14
D	PsbZIP25	rna-XM_051055144.1	455	51505.2	6.64	Chr3	bZIP	nucl: 13.5, cyto_nucl: 7.5
D	PsbZIP26	rna-XM_051055357.1	456	50296.3	6.69	Chr3	bZIP	nucl: 14
B	PsbZIP27	rna-XM_051055407.1	774	84470.7	5.62	Chr3	bZIP	nucl: 4, E.R.: 4, cyto: 2.5, vacu: 2, cyto_pero: 2, chlo: 1
A	PsbZIP28	rna-XM_051055462.1	327	36292.5	6.91	Chr3	bZIP	nucl: 14
E	PsbZIP29	rna-XM_051059733.1	292	34110.1	9.43	Chr3	bZIP	cyto: 4, extr: 4, chlo: 2, mito: 1, plas: 1, E.R.: 1, golg: 1
H	PsbZIP30	rna-XM_051056993.1	162	18535.5	8.76	Chr3	bZIP	nucl: 13.5, cyto_nucl: 7.5
S	PsbZIP31	rna-XM_051057801.1	185	21403.8	6.37	Chr3	bZIP	nucl: 13.5, cyto_nucl: 7.5
E	PsbZIP32	rna-XM_051062745.1	500	57337.7	6.87	Chr4	bZIP	cyto: 10, nucl: 2, plas: 1, vacu: 1
S	PsbZIP33	rna-XM_051015650.1	175	20717.1	9.5	Chr4	bZIP	nucl: 14
G	PsbZIP34	rna-XM_051015868.1	341	36380	5.88	Chr4	bZIP	nucl: 14
G	PsbZIP35	rna-XM_051016270.1	384	40886.1	6.19	Chr4	bZIP	nucl: 14
A	PsbZIP36	rna-XM_051017001.1	326	36171.7	6.88	Chr4	bZIP	nucl: 14
D	PsbZIP37	rna-XM_051017137.1	467	51591.5	5.99	Chr4	bZIP	nucl: 14
G	PsbZIP38	rna-XM_051017578.1	422	45667.7	7.14	Chr4	bZIP	nucl: 14
Ps7	PsbZIP39	rna-XM_051018158.1	836	92238.6	6.18	Chr4	bZIP	cyto: 8, nucl: 4, vacu: 2
E	PsbZIP40	rna-XM_051028945.1	404	46750.3	8.75	Chr5	bZIP	chlo: 3, cyto: 3, nucl: 2.5, plas: 2, vacu: 2, cysk_nucl: 2, mito: 1
S	PsbZIP41	rna-XM_051023695.1	157	17899.1	6.12	Chr5	bZIP	nucl: 14
S	PsbZIP42	rna-XM_051019053.1	151	17272.1	9.07	Chr5	bZIP	nucl: 14
Ps7	PsbZIP43	rna-XM_051024782.1	836	91649.9	5.96	Chr5	bZIP	nucl: 7, cyto: 5, chlo: 1, vacu: 1
C	PsbZIP44	rna-XM_051025694.1	305	33302.7	5.43	Chr5	bZIP	nucl: 14
A	PsbZIP45	rna-XM_051029043.1	439	48036	9.36	Chr5	bZIP	nucl: 12.5, cyto_nucl: 7, chlo: 1
I	PsbZIP46	rna-XM_051021069.1	314	34984.8	5.9	Chr5	bZIP	nucl: 12.5, cyto_nucl: 7, plas: 1
D	PsbZIP47	rna-XM_051023081.1	359	40928.6	6.35	Chr5	bZIP	nucl: 14
G	PsbZIP48	rna-XM_051028790.1	203	22924.5	9.04	Chr5	bZIP	cyto: 4, golg: 4, E.R.: 2, chlo: 1, nucl: 1, mito: 1, vacu: 1
H	PsbZIP49	rna-XM_051024000.1	323	35057.5	7	Chr5	bZIP	nucl: 14
I	PsbZIP50	rna-XM_051024828.1	384	41880	6.15	Chr5	bZIP	nucl: 13, plas: 1
F	PsbZIP51	rna-XM_051020878.1	257	29707.5	4.65	Chr5	bZIP	cyto: 8, nucl: 5, plas: 1
F	PsbZIP52	rna-XM_051020879.1	237	27010	5.54	Chr5	bZIP	cyto: 7, E.R.: 3, nucl: 2, mito: 1, pero: 1
F	PsbZIP53	rna-XM_051018890.1	154	17494.8	7.72	Chr5	bZIP	nucl: 7, chlo: 3, cyto: 2, extr: 1, cysk: 1
I	PsbZIP54	rna-XM_051018912.1	221	25469.1	5.09	Chr5	bZIP	cyto: 7, nucl: 6, cysk: 1
F	PsbZIP55	rna-XM_051026165.1	206	23268.2	8.77	Chr5	bZIP	nucl: 11, mito: 1, plas: 1, cysk: 1
A	PsbZIP56	rna-XM_051026560.1	325	36114.7	6.62	Chr5	bZIP	nucl: 14
E	PsbZIP57	rna-XM_051026994.1	338	37598.6	5.81	Chr5	bZIP	nucl: 14
D	PsbZIP58	rna-XM_051027408.1	485	54429	6.34	Chr5	bZIP	nucl: 14
E	PsbZIP59	rna-XM_051027770.1	367	41726.8	5.11	Chr5	bZIP	nucl: 14
E	PsbZIP60	rna-XM_051022627.1	500	57121.4	8.87	Chr5	bZIP	plas: 6, nucl: 3, E.R.: 2, mito: 1, vacu: 1, golg: 1
I	PsbZIP61	rna-XM_051028155.1	455	49515.2	6.06	Chr5	bZIP	nucl: 14
I	PsbZIP62	rna-XM_051029974.1	554	61204.7	7.03	Chr6	bZIP	nucl: 13, cysk: 1
S	PsbZIP63	rna-XM_051035608.1	164	19154.9	8.37	Chr6	bZIP	nucl: 13, pero: 1
D	PsbZIP64	rna-XM_051029731.1	208	23006.3	6.1	Chr6	bZIP	nucl: 14
C	PsbZIP65	rna-XM_051036144.1	343	37239	5.14	Chr6	bZIP	nucl: 14
D	PsbZIP66	rna-XM_051035541.1	533	59983.4	7.42	Chr6	bZIP	nucl: 13.5, cyto_nucl: 7.5
D	PsbZIP67	rna-XM_051030557.1	270	30834.4	5.29	Chr6	bZIP	nucl: 12, extr: 2
G	PsbZIP68	rna-XM_051036061.1	312	34862.8	5.11	Chr6	bZIP	nucl: 14
E	PsbZIP69	rna-XM_051033892.1	537	61443.7	7.64	Chr6	bZIP	cyto: 10, nucl: 2, chlo: 1, mito: 1
C	PsbZIP70	rna-XM_051030519.1	423	45401.3	5.59	Chr6	bZIP	nucl: 14
S	PsbZIP71	rna-XM_051036300.1	144	16369.5	8.92	Chr6	bZIP	nucl: 14
Ps72	PsbZIP72	rna-XM_051032027.1	445	50569.9	8.78	Chr6	bZIP	nucl: 13, pero: 1
A	PsbZIP73	rna-XM_051030546.1	247	27463.8	5.5	Chr6	bZIP	nucl: 14
I	PsbZIP74	rna-XM_051036100.1	384	42439.3	5.24	Chr6	bZIP	nucl: 10, cyto: 2, chlo: 1, cysk: 1
D	PsbZIP75	rna-XM_051035862.1	429	47858.6	6.11	Chr6	bZIP	nucl: 13.5, cyto_nucl: 7.5
D	PsbZIP76	rna-XM_051044597.1	361	41047.8	6.04	Chr7	bZIP	nucl: 14
E	PsbZIP77	rna-XM_051045417.1	379	42659	7.84	Chr7	bZIP	nucl: 9.5, cyto_nucl: 5.5, mito: 3, plas: 1
S	PsbZIP78	rna-XM_051038425.1	167	18907.1	5.7	Chr7	bZIP	nucl: 14
A	PsbZIP79	rna-XM_051039135.1	277	31806.3	6.85	Chr7	bZIP	nucl: 14
E	PsbZIP80	rna-XM_051040186.1	437	50561.6	8.86	Chr7	bZIP	mito: 3, cyto: 2, vacu: 2, golg: 2, chlo: 1, nucl: 1, plas: 1, extr: 1, E.R.: 1
A	PsbZIP81	rna-XM_051038538.1	404	44435.4	9.68	Chr7	bZIP	nucl: 14
E	PsbZIP82	rna-XM_051045459.1	327	37331.2	5.54	Chr7	bZIP	nucl: 14
F	PsbZIP83	rna-XM_051045974.1	271	29346.6	5.94	Chr7	bZIP	nucl: 14
I	PsbZIP84	rna-XM_051038310.1	535	59430.5	6.9	Chr7	bZIP	nucl: 13, chlo: 1
S	PsbZIP85	rna-XM_051045846.1	160	17638.7	8.03	Chr7	bZIP	nucl: 13.5, cyto_nucl: 7.5
D	PsbZIP86	rna-XM_051043741.1	493	54543.4	6.32	Chr7	bZIP	nucl: 14
Ps7	PsbZIP87	rna-XM_051038749.1	844	92407.4	5.99	Chr7	bZIP	chlo: 7, nucl: 4, cyto: 1, vacu: 1, cysk: 1

## Sheet: bZIP gene sequences
Supplementary Table 1 List of the 87 PsbZIP genes identified in this study
Gene	ID	Sequence Type	Sequences
PsbZIP1	rna-XM_051047148.1	Protein	MQSWNSVPNLRDHSEFEQAFLLPPNNKMSGSSSSNRYDEIGELCIDGLVSGMGGMRLNQRTYSDSLLSEAVQQQQDVPYWLKDLLDDDDDEPVEEKPPSRTHRRSSSDSIAYLHDKSILLQDPDRKERNINVTNPQLSFLHQQLPRIDPSKRVRRHSAQQYRARKVQYIGELERSVQSLQAEGYEVSAELEFLDQQNLILGMENRALKQRLDSLSQEHFIKCLEQEVLEKEISRLRNLYQQQQQHRQQQQQQKHNGRNRSKRQDIDSSIAKLPFKNKGTESSQKAI*
PsbZIP1	rna-XM_051047148.1	CDS	ATGCAAAGTTGGAATAGTGTACCAAACTTGAGAGACCACTCTGAATTTGAACAAGCATTTTTATTACCTCCTAACAATAAAATGAGTGGTAGTAGTAGTAGTAATAGATATGATGAAATAGGTGAATTATGTATAGATGGATTAGTATCAGGAATGGGCGGAATGAGGCTAAATCAACGTACATATTCAGATAGTTTGTTATCTGAGGCGGTGCAGCAGCAGCAGGATGTACCTTATTGGTTGAAAGATCTCCTTGACGATGATGATGACGAGCCTGTAGAAGAAAAACCTCCTAGCAGGACTCATAGAAGATCATCAAGTGACTCAATAGCATACTTACATGATAAAAGTATACTTCTTCAAGATCCTGATAGGAAGGAACGGAATATTAATGTAACA…
PsbZIP10	rna-XM_051052485.1	Protein	MDKFVDHLAVEVFLTKKPVPFLLVDNYHTFHTRHEKKGGIFLCCAPMLHIWMRARMPQSGPFAENKLTWPQRFASLSANSILWYKREWDTKDVIARCGEFSNVPLIGTQDCINYNPVILKRQLGYAMTSPPEERDFIPFVINIVDPLDSNVKRVRKSWTSIVRIDHEWGKKNILAKEPYYVWVKERAMIVKMPFLFDPSSFPLMPEPEPILQEDMDKLTSHIKELELENTQLRVQLNRAKKRNHVLEDKGKQICEKFEDSKKRLRLAEGQRVWVGGAL*
PsbZIP10	rna-XM_051052485.1	CDS	ATGGACAAGTTCGTGGATCATTTAGCAGTTGAAGTCTTTCTAACAAAGAAACCGGTGCCTTTTTTACTTGTCGACAACTACCATACCTTTCATACAAGGCATGAGAAGAAGGGAGGTATTTTCCTCTGTTGCGCTCCTATGTTACATATTTGGATGAGGGCCCGCATGCCTCAAAGTGGACCTTTTGCGGAAAACAAACTGACATGGCCGCAAAGGTTCGCATCTCTCTCTGCCAACTCAATTCTATGGTATAAGAGGGAATGGGATACAAAGGACGTCATCGCAAGATGTGGAGAGTTCTCTAACGTGCCCTTAATAGGAACGCAAGattgcatcaactacaaccctgttaTACTCAAGAGACAACTAGGGTACGCCATGACGAGTCCCCCCGAGGAA…
PsbZIP11	rna-XM_051048642.1	Protein	MQHPSSNPNSGSIPNPHNANTASKFPPPPPPSTAATTAACKASMLPRSGGNGGSLHRRAHSEVSFRLPDDMMDLSPSDPFTGGSSTASLDEIGSEDDLFSTYIDMDKLGGSNDMGDAGADPGRNDEAEKNQGRSRHRHSSSVDGSSSFGEIMDGKKAMPPDKLAELWSIDPKRAKRILANRQSAARSKERKARYIHELERKVQTLQTEATTLSAQLTLYQRDTTGLSNENTELKLRLQAMEQQAHLRDALNDALKKEVERLKVATGDIRSHTESFNLGMHQMPFTESNYLPISPQSGHPGHRNIQLPLFGHSPSSMATHQLQQTNSHSFSELLQSDQIGRFQGLDISSKGTTIVKSEDPSLSASESSTTF*
PsbZIP11	rna-XM_051048642.1	CDS	ATGCAACATCCATCTTCAAACCCTAATTCTGGTTCAATTCCCAATCCTCACAATGCAAACACCGCATCCAAATTTCCACCACCGCCACCTCCATCAACGGCGGCGACAACCGCCGCCTGCAAGGCCTCCATGCTCCCACGCTCCGGCGGAAACGGTGGGTCCCTCCACCGGAGAGCTCACTCGGAGGTCAGTTTCCGGTTGCCTGACGACATGATGGACTTGTCTCCGTCGGATCCGTTCACCGGCGGATCGTCGACGGCGAGCTTAGATGAGATCGGATCCGAGGATGACCTGTTCTCGACGTACATTGACATGGATAAGCTCGGAGGTTCTAACGATATGGGAGACGCCGGAGCAGATCCGGGAAGGAATGATGAGGCGGAGAAGAACCAAGGGAGG…
PsbZIP12	rna-XM_051052876.1	Protein	MFGEVQSQLGNTMKSHHSTILDELLNTVISDENDQLMQNGPSYHHHNNNSSFLSESTVDSLNNNEVWTDINQQTHVQDNNVQVIGDESNLAMASLSQHWLPLELQMPVPIQMPSIHLEQQQQMIGLCPNFNVAQSVYENKPMDIDYSENPLAMSMPISSTCSDSNGDVVAAAGIGIGVGVGRMQENLDEMMEKSVERKQKRMAKNRESAAKSRAKKQEHINKLEMDKFRLKKINKELEMRKKIDQEFFSNLKPRYQLRRTSSAKF*
PsbZIP12	rna-XM_051052876.1	CDS	ATGTTTGGAGAGGTTCAGAGCCAGTTGGGAAATACAATGAAGTCTCACCATAGTACGATTCTTGATGAGCTTCTAAATACTGTGATTTCAGATGAAAATGACCAACTTATGCAAAACGGTCCTTCATATCATCATCATAATAataattcatcatttttatcTGAGAGCACTGTTGATAGTTTGAATAACAATGAGGTATGGACTGATATTAACCAACAAACACATGTACAAGATAATAATGTTCAGGTTATTGGAGATGAATCAAATTTGGCCATGGCTTCACTGTCACAACATTGGTTACCATTAGAACTGCAAATGCCGGTGCCAATTCAAATGCCTTCTATCCACCTCGAACAACAACAACAGATGATAGGGTTATGTCCGAATTTCAATGTTGCG…
PsbZIP13	rna-XM_051049086.1	Protein	MNSSSSTTELVAAKRMDIYESFHQVNLWEDSFKVDHSTLNPISSPMLMMNSSSIENKSECVLHESREPSEDDQEIIEEPIPKVLRRQAQNREAARKCRLRKKAYVQQLETSRLKLMQLELEIEKTRKHGLNRSNSLDVGYIGSSRTINSEISLFEIEYGRWIEEQDRQNQELKNALQNNASDIQLHLLVESSLNQYSNLFRMKAEAAKVDVFYLISGAWKSSVERLFLWIGGSRPSQILNIVVPKLDALTDEQMGSINNLRLSSQQAEDALSMGLEKLQQSMVYNIQADPLDFGNYGLQMAYAMDKGEALEDFVNQADHLREQTLLYMSRILTIGQAAQGLLAMGEYFHRLRTLSSLWIARSCHHFYPTRHSN*
PsbZIP13	rna-XM_051049086.1	CDS	ATGAACTCTTCATCATCAACAACTGAACTAGTTGCGGCGAAAAGGATGGATATATATGAGTCATTTCATCAAGTGAACTTGTGGGAAGATAGCTTTAAAGTTGATCATAGCACTTTGAATCCAATTTCTTCACCAATGTTGATGATGAACAGTAGTAGCATAGAGAACAAGTCCGAATGTGTTCTTCATGAATCAAGAGAACCTTCCGAAGATGATCAAGAGATTATTGAAGAACCTATTCCTAAGGTGTTAAGACGACAAGCACAAAATCGTGAGGCTGCTCGAAAATGTCGACTGCGAAAGAAGGCTTATGTTCAACAATTGGAAACAAGTAGATTGAAGCTCATGCAATTGGAACTTGAGATTGAGAAAACAAGAAAACATGGTTTGAACCGAAGC…
PsbZIP14	rna-XM_051051857.1	Protein	MQTFKTAQSNSQLYCHQSFLLRGDDINRNQMRFSDLGDFHHCSPFFQQQDALDLTSTCMFNSVKSNNLVIGASNMHYGTTINTNVGSAEIASNGAGCSEAGQQQQLMYSKGITSLPLGNSHVENWADSGMADNSQQTDDNSTDIDIDTDDKHQSNRGNAHSKDQTKFRAEDHKTLRRLAQNREAARKSRLRKKAYVQQLESSRVKLVQLEQELQRARQQGIFIANSGDQGHSTVGNGALAFDLEYGHWVDEHQRLLNDLRSALNSQMGDNELHLLVDGVMSHYNELFRLKKIGAKADIFHMLYGLWKTPVERFFIWHGAFRSSELLKIVKSHLEPLTENQMVGICNLQQSTQQAEDALSQGMEVLKQSLLEILSSTSSVASTGSGNVADYMGQMAFAMS…
PsbZIP14	rna-XM_051051857.1	CDS	ATGCAAACCTTCAAAACTGCTCAATCAAACTCTCAACTCTATTGCCACCAGTCCTTCTTACTTCGGGGAGACGATATAAATAGAAACCAGATGCGCTTTTCTGATCTTGGAGATTTTCACCATTGTTCTCCTTTCTTTCAACAACAAGATGCTCTTGATTTAACTTCAACTTGTATGTTTAACAGTGTAAAGTCCAACAATCTTGTTATTGGTGCTAGTAACATGCATTATGGAACAACAATCAATACGAATGTTGGTTCTGCGGAGATAGCTTCAAATGGCGCAGGATGTTCGGAAGCAGGGCAGCAGCAGCAACTGATGTACAGCAAGGGAATAACTTCCTTGCCTTTGGGGAATAGTCATGTTGAGAATTGGGCTGATTCTGGAATGGCTGATAAT…
PsbZIP15	rna-XM_051053683.1	Protein	MDKFVDQLAVEVFLIKNPVPFLLADFYHTFHTRHEKKGCTFLCCTPMLHLWMRGRMPQSGPFAENKLTWPQRFTSLSANSIIWYKREWDTKDVIARCGKFSNVPLIGTQGCINYNPAILKRQLGYAMTNPPEERDFIPFVINTVDPLDSNVKRVRKAWTRIVRIDHEWGKTNILAKEPYYVWAKERARIVKMPFLFYPSSFPLMPEPEPILQEDMDKLTSQIKELELENTQLRVQLNRAKECNHVLEDKGKQVCEKFEDSKKRPRLAEGKESGLVELYKELLLS*
PsbZIP15	rna-XM_051053683.1	CDS	ATGGACAAGTTCGTGGATCAATTAGCAGTTGAAGTCTTTTTAATAAAGAATCCAGTGCCTTTTTTACTTGCCGATTTCTACCATACCTTCCATACAAGGCATGAGAAGAAGGGATGTACTTTCCTTTGTTGCACTCCTATGCTACATCTTTGGATGAGGGGCCGCATGCCTCAAAGTGGACCCTTCGCCGAAAACAAATTGACATGGCCGCAAAGATTCACATCTCTCTCTGCCAACTCAATTATATGGTACAAGAGGGAATGGGATACAAAGGACGTCATCGCAAGATGTGGAAAGTTCTCTAACGTACCCTTAATAGGAACgcaaggttgcatcaactacaaccctgctatACTCAAGAGACAACTAGGGTACGCCATGACGAATCCCCCCGAGGAA…
PsbZIP16	rna-XM_051050114.1	Protein	MSNSEMDKTTKEKESKTPPPTSQEQSSTTTSTGAINTDWASFQAYSPMPPHGFMAQSPQAHPYMWGVQHIMPPYGTPPHPYVAMYPHGGIYAHPSMPPGSYPYSPYAMPTPNGIAEASGNTPASIETDGKPPEVKEKLPIKRSKGSLGSLNMITGKNNEHGKTTGTSANGIHSKSGESGSFEGTSEGSDANSQNGSQLKSGDRQDSFEGEPSQNGSSAHTSQNGGLNTPHTVVNQTMSIMPIAATGTPGAVTGPATNLNIGMDYWGTPAPSNIPALRGKVPATAVAGGIVTGGSRDSVQSQLWLQDERELKRQRRKQSNRESARRSRLRKQAECDELAQRADVLKEENASLRLEISRIRSEYEQLLSENAALKQRLEEQPSNDQNIGSDTQQSGQTEDV…
PsbZIP16	rna-XM_051050114.1	CDS	ATGAGCAACAGTGAAATGGATAAAACCACAAAAGAGAAGGAATCAAAGACGCCACCACCAACATCACAGGAGCAGTCTTCGACCACCACCAGCACCGGAGCAATTAATACAGATTGGGCCAGCTTTCAGGCATATTCTCCTATGCCTCCACATGGATTCATGGCACAAAGTCCCCAAGCTCACCCTTATATGTGGGGTGTCCAGCACATTATGCCTCCTTACGGTACTCCACCACATCCCTATGTTGCAATGTATCCGCATGGTGGCATATATGCTCATCCATCCATGCCTCCGGGATCTTATCCATACAGTCCTTATGCGATGCCTACTCCAAACGGTATTGCTGAGGCTTCAGGAAACACTCCCGCCAGCATTGAAACTGATGGTAAGCCTCCTGAG…
PsbZIP17	rna-XM_051051996.1	Protein	MEELWKDINMSSLNEQNTRRPMIMSTRDSSTFGGVILQDFLARPLNINPPKNIDHHYSSNNSSSSVASDQNPSFFCPTVSTAPPPLVTALSLNTRPDHFPFDTLIRHNKDNNSQLLFQQQHQQQRNITVSKVSHVVNPTPFDPNVGVVSNAFTCFGKRFGEPPDVSPGERRNKRMIKNRESAARSRARKQEKITSFFLSHNQMCELKICRKHVSFYLLFQAYTTELEQKVDFLLEENAKLKRQQQELWEAASSAPKKNSLHRTLTAPF*
PsbZIP17	rna-XM_051051996.1	CDS	ATGGAAGAGTTGTGGAAAGACATAAACATGTCTTCATTGAATGAACAAAACACACGACGACCCATGATTATGAGTACTCGCGATTCCTCCACTTTTGGTGGTGTTATCCTTCAAGACTTCCTCGCTCGACCCCTTAACATAAACCCACCAAAAAACATTGATCATCATTATTCTTCTAACAACTCATCTTCTTCTGTTGCTTCAGATCAAAATCCTTCTTTTTTTTGCCCTACTGTTTCAACTGCCCCGCCACCACTTGTCACTGCTCTCAGTTTAAACACTCGGCCTGATCATTTTCCCTTCGACACTCTTATCAGACACAACAAGGATAACAATTCTCAGTTGTtatttcaacaacaacatcaacaacaacgTAACATTACTGTTTCAAAGGTTTCC…
PsbZIP18	rna-XM_051061021.1	Protein	MGTSEEEKSTKTEKPSSPVTVDQTNQTNQANIHVYPDWATMQAYYGPRVAMPPYYNSAVASGHPPHPYMWGPPQTMMQPYGHPYAAMYPHGGVYTHPAVPIGPHPHGQGISSSPATGTPLSIETPPKSSGNTDQGLMKKLKGFDGLAMSIGNCHAESAEPEAESRLSHSVDTDGSSAGSDGNTSGANQTRRKRSREGTPTTDGEEKTQTQGSDVSKEIVASNKMMAVAPAGVAGQLVVPAVSSAMTTALELRKPSTVHSKTNPAAEGWLQNERELKRERRKQSNRESARRSRLRKQAEAEELARKVEALNAESASLKSEINRLAESSEKLKMENAALKEKFKIAQLGQPKEIILTNIDSQSQRITPISTENLLSRVNNNSGSNDNRTVEDENGYCDNKP…
PsbZIP18	rna-XM_051061021.1	CDS	ATGGGAACCAGTGAGGAAGAGAAATCTACCAAGACCGAAAAGCCTTCTTCACCTGTAACAGTTGATCAGACCAATCAGACCAACCAGGCGAATATTCATGTCTATCCTGATTGGGCAACCATGCAGGCATATTATGGACCAAGAGTTGCCATGCCACCATACTACAACTCAGCTGTGGCTTCTGGTCACCCTCCTCACCCATACATGTGGGGGCCACCACAGACTATGATGCAACCTTATGGACATCCTTATGCAGCAATGTATCCACATGGAGGGGTTTATACTCACCCTGCAGTTCCTATTGGGCCACATCCACATGGTCAAGGAATTTCATCTTCACCTGCTACCggaactcctttaagcatagaGACACCTCCCAAATCATCTGGAAATACCGAT…
PsbZIP19	rna-XM_051061096.1	Protein	MSSPFHRRSQSEVHFRIPDDFDLEMDPFDFDASPLHFQDPQPHDDLLSSYIDSENSGSKLNSPPANGDTGRPGHRRSNSADTSSSMLSEGIESKKAMSPDKLAQLWTVDPKRAKRILANRQSAARSKERKACYVVELERKIHTLQTEATTLSAQLNLFQRDTSGLSSENTELKLRLQGMEQQAKLCDALNEALKNEVDRLKVATGEVTTHADTYGLGMHQLSYSQASPFLHQPQPMLIHMVCS*
PsbZIP19	rna-XM_051061096.1	CDS	ATGTCGTCTCCGTTCCACCGTCGATCTCAATCGGAGGTACATTTCCGAATCCCCGACGACTTCGACCTTGAAATGGATCCCTTCGACTTCGACGCTTCCCCGCTCCATTTCCAAGATCCACAACCACACGACGATCTCCTCTCTTCCTACATTGATTCCGAGAATTCCGGATCCAAACTCAATTCTCCTCCTGCCAATGGAGACACCGGCAGGCCCGGTCACCGCCGTAGCAACTCCGCCGATACATCTTCTTCTATGTTATCGGAAGGAATCGAATCTAAGAAGGCTATGTCCCCTGATAAACTCGCCCAATTGTGGACCGTTGATCCCAAACGAGCCAAGAGGATTCTGGCGAATCGTCAATCTGCTGCACGTTCGAAAGAGAGGAAAGCTTGTTAT…
PsbZIP2	rna-XM_051029655.1	Protein	MSQYYDVPLRCFTFPDFQISPTLEDLERLLNRPIKEYNPFPKLEEGFCLTELSLILGINTNKLVDNWGVKGSLKGLTQKFLEAHAWEMIKEGRPDFCSATLALLIHGIVLFPNLDKFVDQLAVEVFLTKNPMPFLLADFYHTFHTRHEKRGGTYLCCAPMLHLWMRPRMPQSGPFAENKLTWPQRFASLSANSILWYKREWDIKDVIARCGEFSNVPLIGTQGCINYNPAILKRQLGYAMTSPPEERDFIPFVINTVDPLDSNVKRVRKAWTSIVRISHEWGKKNILAKEPYYVWVKDRARVVKMSFLFDPSSFSLMPEPEPILQEDMDKLTSQIKELELENTQLRVKLNCAKERNHVLEDKGKQVCEKFEDSKKRLRLAEG*
PsbZIP2	rna-XM_051029655.1	CDS	ATGTCCCAATACTATGACGTTcctttaagatgcttcactttccccgacttccaaatctctccaaccTTGGAAGACCTCGAGAGACTCCTCAATCGACCAATCAAGGAATACAACCCTTTCCCGAAATTGGAAGAAGGATTCTGTTTGACCGAGCTCTCACTCATCTTGGGTATCAACACCAACAAGTTAGTGGACAATTGGGGCGTTAAAGGATCCCTCAAAGGTTTAACTCAAAAGTTCCTAGAAGCCCATGCTTGGGAAATGATTAAAGAAGGAAGACCCGACTTTTGTAGTGCAACCTTGGCACTTTTGATTCATGGAATTGTCCTCTTCCCAAAtctagacaagtttgtggatCAGTTAGCAGTTGAAGTCTTTTTAACAAAGAACCCGATGCCT…
PsbZIP20	rna-XM_051061148.1	Protein	MERVFSIAEITEQYWLTSKAGKEGESKMNRSDSEWAFQQFLQQQEQEAANTSNAKPCSSSSTSTSTSSSNLDLKLKINNNNNNNNNINDSQDYYAILKTKLDLACAAVAMSRGTLVKSQEPDNGSHAAYASELGASGNDSSKLLNKDGMKVGQKKPVVSIRSTTSGSSDDEEAEGEINMNGDMNPSDAKRVRRMLSNRESARRSRRRKQAHLSELETQVSQLRGEKSSLLKNLTDVTQKYNDSAVDNRILKADVETLRAKVKMAEETVKRFTGLNPMFNEISELSSMGMGMSLFDGSPSESSADASVPEGSNNHFCQPASSNLMSSHNIRADNMQMNTAAGNKIGRTNSLPRVASLEHLQNRIRGGADEDK*
PsbZIP20	rna-XM_051061148.1	CDS	ATGGAAAGAGTGTTTTCAATTGCAGAAATTACTGAACAATATTGGTTAACATCTAAGGCTGGTAAAGAAGGAGAATCAAAGATGAATAGAAGTGATTCTGAATGGGCTTTTCAACAGTTTCTTCAACAACAAGAACAAGAAGCTGCAAATACTTCTAATGCAAAGCCTTGTTCTTCCTCTTCAACTTCAACTTCAACTTCTTCTTCCAACCTTGATCTCAAACTCAAAAtcaataacaataataataataataataatatcaatgATTCTCAGGATTACTATGCTATTCTCAAAACCAAGCTCGATCTCGCCTGCGCCGCAGTCGCCATGTCTCGGGGAACTTTGGTGAAATCTCAGGAACCAGACAATGGATCACATGCAGCTTATGCTTCTGAACTT…
PsbZIP21	rna-XM_051058783.1	Protein	MIKKGRPDFYSATLALLIHGIVLFPNVDKFVDQLAVEVVLTKNPVPFLLANFYHTFHTRHDKKGGTFLCFTPMLHLWMRACMPQSEPFSENKLTWPQIFASLSANSILLYKREWDTKDVIVRCGEFSNVPLIGTQGCINYNPAILKRQLGYAMTSPPEERDFTPFVINTVDPLDSNVKRVRKAWTNIVRIDHEWGKKNILAKEPYYVWVKERARIVKMSFLFYPSSFPLMPKPEPILQEDMDKLTSQIKELELENTQLRVQLNRAKERNHVLEDKGKQVCEKFEDSKKRLRLAEGQRVWVGGALQRANSELDFCNKELDRAS*
PsbZIP21	rna-XM_051058783.1	CDS	ATGATTAAAAAAGGAAGACCCGACTTTTATAGTGCAACTTTGGCACTTTTGATTCATGGAATTGTCCTCTTCCCAAATGTGGACAAGTTCGTGGATCAGTTAGCAGTTGAAGTCGTTTTAACAAAGAATCCGGTGCCTTTTTTACTTGCCAATTTCTACCATACCTTCCATACAAGACATGATAAGAAGGGAGGTACTTTCCTTTGTTTCACTCCTATGCTACATCTTTGGATGAGGGCCTGCATGCCTCAAAGTGAACCCTTCTCCGAAAACAAACTGACATGGCCACAAATATTTGCATCTCTCTCTGCCAACTCAATTCTATTGTACAAGAGGGAATGGGATACAAAGGACGTCATCGTAAGATGTGGAGAGTTCTCTAACGTACCCTTAATAGGA…
PsbZIP22	rna-XM_051061580.1	Protein	MASIHRAASSGSDGTIDERKRKRMISNRESARRSRMRKQKQLEDLNDEANRLQSENKKIAEDIKTKEEASIETEAANGVLRARTMELTERLRFLNSILEIAEEVSGLSVEIPEIPDPLLKPWQIPHPIQRIMASADVFLH*
PsbZIP22	rna-XM_051061580.1	CDS	ATGGCTTCGATTCATCGTGCGGCGAGTTCAGGATCTGACGGAACGATCGACGAGAGGAAAAGGAAGAGGATGATTTCGAATCGCGAATCCGCGAGACGATCGCGGATGAGGAAACAAAAGCAGCTGGAGGATCTGAACGATGAAGCGAACAGGTTACAAAGCGAGAACAAGAAAATCGCGGAGGATATAAAAACTAAAGAAGAAGCGTCCATTGAAACCGAAGCCGCTAACGGCGTTCTCAGAGCTCGGACTATGGAGTTAACGGAACGGTTGCGATTTCTTAACTCGATTCTTGAAATCGCTGAAGAAGTTAGTGGATTATCGGTTGAGATTCCGGAGATTCCGGATCCGCTGCTTAAGCCGTGGCAAATTCCTCATCCGATTCAACGGATTATGGCG…
PsbZIP23	rna-XM_051054448.1	Protein	MMVREGEMNWQQGEVESLQREEEEAIRNDVNNVMSSSLGRQSSSIYSLTLDEFQHSLCESGKNFGSMNMDEFLSSIWNAEENQQQAGSNNNNNLSVIQKGISKQVSLPRQNSLSIPAPLCRKTVEQVWSEIHREQQQQQQLHHNSNVAHNTESTPRQPTFGEMTLEDFLVKAGVVREQQAAMQVAMAPPAVSSHRPQQHYTALYPNNTATMAQAAPFAIGGGGGNVVVPTYQAVAQGGGAVGEPSGSGYPGNSKRDNIGTGYPAPPAVCFGGRVVNGGVGGYGMPVAQTMGMGGPVSPVSSDGIGNENSGGQFGLDMSGLRGRKRMGDGPVERVVERRQRRMIKNRESAARSRARKQAYTVELEAELNQLREENSQLKQALAELEARRRQQCLEETNAT…
PsbZIP23	rna-XM_051054448.1	CDS	ATGATGGTAAGGGAGGGAGAGATGAATTGGCAACAAGGCGAGGTGGAATCGTTGCAGAGGGAGGAAGAAGAAGCGATCAGGAACGATGTTAATAATGTCATGTCTTCGTCACTTGGAAGACAGTCGTCGTCGATATACTCGCTCACGTTGGACGAGTTTCAGCATAGTCTATGTGAAAGTGGCAAGAATTTCGGTTCCATGAATATGGATGAGTTTCTGAGTAGTATTTGGAATGCAGAAGAAAACCAGCAACAAGCTGGTTCCAATAATAATAACAACTTGTCTGTGATTCAGAAGGGGATTAGTAAACAGGTGAGTCTTCCTCGGCAAAATTCGTTGTCGATTCCTGCACCTCTTTGCAGGAAGACTGTAGAACAGGTTTGGTCTGAGATACACCGA…
PsbZIP24	rna-XM_051054464.1	Protein	MESEKHYASASSSLTPTSSSSSSFSSPSEEIEAAETLAYLSRLAMRRHTTHSTDNCCTKRFNLDSPIPHSDLPPPSRGQAVAGDQQLDEKISCTTSIETERNQQNDRLRKFKVEQDADLSKTSHCNKSRRDLTEEEKEARRIRRVLANRESARQTIRRRQALSEELSRKAATLVLENENLKRKKELALKEYQSLETTNKLLKEQVSKSINTKVEKTPVEQELSMADVAPTSGTSPWFHYNHFPVRQLFWPSILQSSNQVHTPFNSIPIPSHVYIPCPSESESPHKQNNLISHNQTQNPLYMFPCPWLYPPPDIGNGHPPASSCIEDKQDNLPPDKQCSTSLSLNRAGNGNYHPTLPIKLKTEPTEWTKSRSSSDPEHTIPSFSLDGVEQKKRCHNIGKF…
PsbZIP24	rna-XM_051054464.1	CDS	ATGGAATCAGAGAAACACTATGCTTCAGCTTCTTCTTCTCTCACCCCTACTTCTTCATCCTCCTCTTCCTTTTCGTCTCCGTCGGAGGAGATTGAGGCGGCGGAGACTCTAGCTTACCTTTCGCGATTAGCAATGCGCCGCCACACTACTCATTCCACCGATAATTGCTGCACCAAACGATTCAACCTCGACTCACCGATTCCTCACTCGGATCTTCCTCCGCCTAGTAGGGGCCAAGCTGTTGCAGGTGATCAGCAGCTGGATGAAAAAATATCATGCACTACATCCATAGAAACAGAAAGGAATCAGCAAAATGACCGCTTACGAAAATTCAAGGTGGAGCAGGATGCTGATTTATCTAAAACTAGTCACTGCAACAAGTCAAGACGTGATTTAACA…
PsbZIP25	rna-XM_051055144.1	Protein	MASSVEKPNQTTTQLEPLPPSQHHHQHHQPDNQISFGMMQSSSSTSLPGNFITKDSAYDLGELDQALFLYLNEQTDPSSIQDQKQNSTSGMRPPTLNIFPSQPMHVEPSSSNSKETTGSRKLNLPKQVVSVSEPSKIVKPERNHGKGPTSSSEHEGPKTPDPKTLRRLAQNREAARKSRLRKKAYIQQLESSRIRLSQMEQELQRARNQGMFFGGGAVLGGEQNLPISMNSISSEAAMFDVEYARWLEEHHRLVCELRAAVQEHIHEDELRMFVEKFLAQYDQLMHLKSLVAKADIFHLVSGLWVTPAERCFLWIGGFKPSELIKIIVSQIEPITEQQIMSIYGLQQSTQEGEDALSQGLEAFNQSLSETITSESLSYPPNMTNYMEQLARAMNKLSTL…
PsbZIP25	rna-XM_051055144.1	CDS	ATGGCTTCAAGTGTTgaaaaaccaaaccaaaccacTACTCAACTAGAACCACTCCCACCATCacaacatcatcatcagcatcatcaACCAGATAATCAAATTTCATTTGGAATGATGCAATCTTCTTCATCAACCTCTCTCCCTGGAAACTTCATAACTAAAGATTCAGCTTATGATTTGGGTGAATTGGATCAAGCACTTTTTCTCTATCTTAATGAACAAACTGATCCATCAAGTATTCAAGACCAAAAACAGAATTCAACATCAGGAATGAGGCCACCAACTCTTAACATTTTTCCTTCTCAGCCTATGCACGTAGAGCCATcatcatccaattcaaagGAAACAACTGGATCAAGAAAACTCAACCTACCAAAACAAGTCGTATCTGTCTCTGAA…
PsbZIP26	rna-XM_051055357.1	Protein	MGSRGRAAEDTNKIANGMPSYAPPLPPPNSMGMEGTNIHPSRISDFGALEQSLGFRVEDAMNLSRNPVFNQMKANSQALGADIQFGALSKSIANSDINLSAAIAGSQTLQQQKDSQPNLASTSGGHRENWGESNMGDGSPDTSTDDTEDKNQMPERGESSERSKDKSDQKTLRRLAQNREAARKSRLRKKAYVQQLESSRLKLTQLEQELQRARQQGIFISSTGEQTHSMSGNGAMAFDAEYARWLEEHNRQTNELRAAINSHAGDIELRTIVDNFMTQFEDIYRLKGVAAKADVFHILSGMWKTPAERCFMWIGGFRSSELLKLLVSHLEPLTEQQLMGIYNLQQSSQQAEDALSQGMDALQQSLSETLANGSPNPSGSSGNVANYMGQMAMAMGKLG…
PsbZIP26	rna-XM_051055357.1	CDS	ATGGGCAGTAGGGGAAGAGCTGCTGAGGATACTAACAAGATTGCCAACGGGATGCCGAGTTACGCGCCTCCATTGCCGCCGCCTAATTCCATGGGCATGGAAGGAACTAATATTCATCCTTCTCGAATTTCTGATTTTGGAGCCCTTGAACAATCTCTAGGATTTCGTGTCGAGGATGCCATGAATCTTAGCAGAAATCCAGTGTTTAATCAAATGAAAGCAAATAGCCAAGCTTTAGGTGCTGATATTCAATTTGGTGCTCTAAGTAAGTCAATTGCAAACTCGGATATAAACCTCTCTGCTGCAATTGCTGGTTCTCAGACATTGCAACAACAAAAAGACTCGCAGCCGAATTTGGCTTCAACATCTGGCGGCCATCGTGAGAACTGGGGAGAGTCC…
PsbZIP27	rna-XM_051055407.1	Protein	MSDPILAAQPPEQLSSDLDFDDFAGQFNNLPIPSLDAFFNHDALDSEPFPSDLEFPLGDFEITFDDIDNLCIPTDTDGFILPEAWNPNTNGIPISPMIGDCIDGDGNCSPENFDSPGSGASVVSGDQSDQSPGVSRFFNSESVSADDNSVDVRVSSIPLTETEISDREESSNGPVSSQGSGNGGSGVYEAVNSPSHDSGSYERDISSSHEHATLEEGVKVEGIVKGRDLKRKKENSHESAENRTPKCSRRSSSMENKTPQQQQSQSGFDGIEDDDEKRKARLIRNRESAQLSRQRKKHYVEELEEKVRSMHSTISDLSSKITYVMAENATLRQQLCGGVMCPPPPPGSGMYPHPPMPHMPYPWMPCAPYVVKPQGSQVPLVPIPRLKPQQPAVYSKTKK…
PsbZIP27	rna-XM_051055407.1	CDS	atGTCTGATCCTATCCTCGCCGCTCAACCGCCGGAGCAACTGTCATCGGATCTGGATTTCGATGACTTCGCCGGCCAGTTCAACAACCTCCCTATCCCCTCATTAGATGCTTTCTTCAACCACGACGCTCTTGATTCAGAGCCGTTCCCTTCCGATCTAGAATTCCCGCTGGGAGATTTCGAGATCACCTTTGACGATATTGATAACCTCTGCATCCCTACTGATACGGATGGTTTTATTCTTCCTGAAGCTTGGAACCCGAATACTAATGGCATTCCAATTTCGCCTATGATCGGAGATTGCATTGATGGTGATGGCAATTGTTCTCCGGAGAATTTTGATTCGCCGGGATCAGGTGCTTCTGTGGTTTCTGGTGATCAAAGCGATCAAAGCCCCGGT…
PsbZIP28	rna-XM_051055462.1	Protein	MGSHGGAIQASKAGPLAREGSLYNLTLDEVQNQLGNLGKPLGSMNLDELLKSLWTSEAAQASGLDSGSTDAYLQQGQLASGSSMNPLTLSGDLSKKTIDEVWRDMQQKKSSSEDRRTATLGEMTLEDFLMKAGVATESFPTEDNAMSGRVDSQQQQHNTSQHGHWMQFQIPPVQLPQQQHQHQHQHQNQNHQNNMMPGFASYMASHVVQQPVLDAGYNEAMVSISPSSLMATSSDTQTQGRKRVASGVVVEKTVERRQKRMIKNRESAARSRARKQAYTQELEIKVSHLEEENERLKRLHEMERVLPSMPPPDPKHQLRRTSSAPF*
PsbZIP28	rna-XM_051055462.1	CDS	ATGGGATCTCATGGTGGAGCAATCCAAGCGTCAAAGGCAGGACCTTTGGCTAGAGAAGGATCTTTGTACAATCTCACACTTGATGAGGTACAAAATCAGCTTGGAAATTTAGGGAAACCCTTAGGAAGCATGAATCTGGATGAGTTACTCAAGAGTTTGTGGACATCTGAAGCTGCTCAAGCTTCTGGATTGGATTCTGGTTCAACTGATGCTTACCTGCAACAGGGTCAACTAGCTTCTGGGTCGTCTATGAATCCGCTAACACTTTCCGGTGATCTTAGCAAGAAAACTATTGATGAGGTTTGGAGAGATATGCAACAGAAGAAGAGTTCTAGTGAAGATAGGAGAACGGCTACACTAGGTGAGATGACTTTGGAAGATTTCTTAATGAAAGCTGGT…
PsbZIP29	rna-XM_051059733.1	Protein	MLKEERPKFYSATLALLIHGIIHFPNMDKFVDHLAVEVFLTKNLVPFLLVDLYHTFNTRHEKKGGAFLCCAPLLHLWMRDCMPQYGLFTQSNLTWPQKFSSLSASSILWYKREWGMKDVIARCRGFPNIPLIRMQGCINYNPAILKRQLGYSIFSPPEEKDFIPFIVSTVDPLDSNVKKMRKARPNIVRIDQEWGKKNILAKEPYFVWVKERARVVKMRFLFDPSSFPLMPKLEPILQEDMDKLTNQIKELELENTQLRVQLNRAKECNHVLEDKGKQVCENLRIARRGSQ*
PsbZIP29	rna-XM_051059733.1	CDS	ATGTTGAAGGAAGAAAGACCCAAATTCTACAGTGCAACCTTGGCACTTCTGATTCACGGAATTATTCACTTCCCAAATATGGACAAGTTTGTGGATCACTTGGCAGTTGAAGTCTTTCTAACAAAGAATCTGGTGCCTTTCCTACTTGTCGACCTCTATCATACCTTTAATACAAGGCATGAGAAGAAGGGAGGTGCTTTCCTCTGTTGTGCTCCTCTACTGCATCTATGGATGAGGGACTGCATGCCTCAATATGGGCTATTTACTCAAAGCAATCTGACATGGCCTCAGAAGTTTTCATCTCTCTCCGCCAGCTCAATTTTATGGTATAAGAGAGAATGGGGTATGAAAGACGTCATTGCAAGATGCAGAGGGTTCCCAAACATACCCTTAATCAGA…
PsbZIP3	rna-XM_051051255.1	Protein	MQTREVTTTGLNYMLPSNTSPYLQTYNNINPTFHLQKLSNQLFNYQNTPQFHHDFNYSPQSSCISSNSTSDEADEQNLSLINERKHRRMISNRESARRSRMRKQKHLDELWSQVLWLRNENHQLIEKLNHVSENHDQVVQENSQLKEEALELRQMIRDMQIHSPLIPSFSPLEDTYLRDDSSNNSI*
PsbZIP3	rna-XM_051051255.1	CDS	ATGCAAACAAGAGAAGTAACAACAACAGGACTCAACTACATGCTCCCATCAAACACATCACCCTATCTTCAAACCTACAACAACATTAATCCAACATTCCATCTCCAAAAACTCTCAAACCAATTATTCAATTACCAAAACACCCCTCAATTTCATCATGACTTCAATTATAGTCCTCAATCCTCATGCATAAGTAGCAACTCAACTTCTGATGAAGCTGATGAACAAAACCTAAGCCTCATCAACGAGAGGAAACACCGAAGGATGATATCGAACCGAGAATCGGCTCGTCGATCGCGTATGAGGAAGCAGAAACACCTTGATGAACTTTGGTCACAAGTTCTTTGGTTGAGGAATGAAAATCATCAACTTATAGAGAAACTTAACCATGTTTCGGAG…
PsbZIP30	rna-XM_051056993.1	Protein	MKESGTTTTTGAPSSSSSSWNRLPPMPPQRFEDSDEDLFEVPDVEATQCQSVHSEATNQNSNHNQSNVTDPQLQTGKRRRGRNPVDKEYRRLKRLLRNRVSAQQARERKKVYVNELESRAKEMEDKNSNLEERISTLMNENTMLRKVLMNTRPKVDESNEG*
PsbZIP30	rna-XM_051056993.1	CDS	ATGAAGGAAAGTggaacaacaacaacaacaggagcaccttcttcttcatcttcttcatggaATAGGCTCCCTCCTATGCCTCCACAAAGATTTGAAGATAGCGATGAAGATCTATTCGAAGTTCCAGACGTAGAAGCTACACAATGTCAAAGTGTTCATTCTGAAGCCACAAATCAAAACAGTAACCATAATCAAAGCAATGTAACAGATCCTCAACTTCAAACCGGAAAGCGTCGTCGAGGAAGAAACCCGGTCGATAAAGAGTATAGACGACTCAAAAGGTTGCTAAGGAACAGGGTCTCTGCCCAACAAGCTAGAGAAAGAAAGAAGGTTTATGTGAATGAGTTAGAATCAAGAGCTAAAGAGATGGAAGATAAGAACTCGAATTTAGAAGAACGT…
PsbZIP31	rna-XM_051057801.1	Protein	MQTKEFNTQLNYLLPNSNPPCNYNMFQTSHLQNFSNQQLYGTFNQTPLQILQDFSPQSSSISNNSTSDEADEQNKGLINERKHRRMISNRESARRSRMRKQKHLDELWSQVVWLRNENHKLVDKLNSFSESHDRVVQENVQLKEQASELRQMVCDMQLHGSCLPLSPLEDAPSMNSPHVESITS*
PsbZIP31	rna-XM_051057801.1	CDS	ATGCAAACAAAAGAGTTTAATACACAACTCAATTATTTACTCCCAAATTCCAATCCACCATGCAACTACAACATGTTCCAAACATCTCATCTCCAAAATTTCTCCAACCAACAACTCTATGGTACTTTCAACCAAACCCCTCTTCAAATCCTCCAAGACTTCAGCCCTCAATCCTCATCCATAAGCAACAACTCGACCTCCGACGAAGCGGACGAGCAAAACAAAGGACTGATCAACGAGAGAAAACATCGAAGAATGATATCGAACCGGGAGTCAGCGCGCCGCTCGCGAATGAGGAAACAGAAACACCTTGATGAGCTTTGGTCACAGGTTGTTTGGCTAAGGAATGAGAAtcataaactagttgataagcTGAACAGTTTTTCGGAGTCTCATGAT…
PsbZIP32	rna-XM_051062745.1	Protein	MELERRNTKKYTFKCPDLTELKKLSSMIVSPEDFRAQCGRFMGILKAKVEDGVLNTLVQFYDPLYHCFTFPDYQLMPTPEEYSYWFGLPVSNKLPFSGSEKTPTSTTIAEALHLETFVVKDNFIKKGGILGLTSRFLLEKAFIFAEEDSIDAFEAILAQLIYGIVLFPNIDDFVDVNAIRIFLIGNLVPTLLGDTYHSIHHRTKKGGGTILCCAPLLYKWFISHLPRSRLFRENPQKLRWSQRFMSIDQGSIHWYDPSYDVGVIIDSCGDFPNVPLIGVHGGINYNLILARRQLGYPVADKPDNLLLSGFFYLNDEESSGLKDRIIHALRNIHRKGKDRLGRKNCVAFEPYTRWVCARANELKMPYALEKPSCPYAITSSSTIPIENREEFQEILDRLK…
PsbZIP32	rna-XM_051062745.1	CDS	ATGGAACTTGAAAGAAGGAATACCAAGAAATACACTTTCAAATGTCCTGACTTAACAGAGTTGAAGAAGCTTAGTTCTATGATAGTTAGTCCAGAGGATTTCAGAGCTCAGTGTGGAAGATTTATGGGTATCTTGAAGGCCAAGGTTGAAGATGGAGTTCTCAACACACTGGTACAATTTTATGATCCactctaccattgcttcacatttccagaCTACCAACTTATGCCTACTCCAGAAGAATACTCTTATTGGTTTGGTTTGCCAGTCTCTAACAAATTACCATTCAGTGGTTCAGAGAAGACCCCTACATCCACAACTATTGCAGAAGCACTTCACCTAGAAACGTTTGTTGTGAAGGATAACTTCATCAAAAAAGGAGGGATTCTAGGTCTAACC…
PsbZIP33	rna-XM_051015650.1	Protein	MLSTLSPSDPFLDNPFSAFSGGFPPWDFHDLFSDDLESTTPLPITSSSGSDEPNQAQKKQKPDSDEPNHRVIDERKRRRMLSNRESARRSRMRKQRHVENLRNQLNKCRIENRELKNRLQFIVFHYNRIRTENEWLRSERTVLNQRINNYTQILVYQQFQPFSTAWTCNTTTVE*
PsbZIP33	rna-XM_051015650.1	CDS	ATGCTCTCCACCCTCTCTCCCTCCGACCCTTTTCTCGACAACCCATTTTCCGCCTTCTCCGGCGGTTTCCCACCTTGGGATTTCCATGACCTTTTTTCCGACGACCTCGAGTCCACCACTCCCCTACCCATCACTTCGAGCTCCGGTTCAGATGAACCGAACCAAGCCCAAAAGAAACAAAAACCGGACTCAGACGAACCGAACCACCGGGTCATAGACGAGCGAAAGCGGAGACGCATGTTATCGAACCGGGAATCTGCCCGAAGATCACGGATGCGGAAACAGAGACACGTGGAGAATCTACGGAACCAGTTGAACAAGTGTAGAATCGAAAACCGGGAACTGAAAAACCGGTTGCAATTCATCGTGTTTCACTATAACCGCATAAGAACCGAAAAC…
PsbZIP34	rna-XM_051015868.1	Protein	MGTKEDSTTKPSKLSTSTQEVPVPTVPPSYPDWSNSMQAYYNPGAAPPPYYASTVASPTPHPYMWGGQHPLMAPYGTPVPYPAMYPPGSIYAHPSMVVTPSAMHQTTEFEGKGPDGKDKDSSKKSKGNSANACAKAGESGKAGSGSGNDGFSQSGESGSEGSSNASDENQQESARNKKGGFDLMLVDGANAQNNTAGPISQSPVTGNPVVSMPATNLNMGMDLWNASSASAEAAKMRHSQSGAHGAGGHGEQWMQQDDRELKRQKRKQSNRESARRSRLRKQAECEELQKRVEALGGENRTLRDELQKLSEECEKLTSENNSIKEELERLCGPEIVANLE*
PsbZIP34	rna-XM_051015868.1	CDS	ATGGGGACTAAGGAGGATAGCACAACTAAGCCTTCTAAATTATCTACTTCAACTCAAGAGGTACCGGTACCAACTGTACCGCCATCGTATCCAGATTGGTCAAACTCCATGCAGGCCTACTATAATCCTGGAGCTGCTCCGCCTCCTTATTATGCCTCGACTGTGGCTTCACCGACCCCGCATCCGTATATGTGGGGAGGCCAGCATCCTTTAATGGCGCCATATGGTACTCCGGTCCCGTATCCAGCTATGTACCCTCCTGGGAGTATCTATGCTCATCCTAGCATGGTAGTGACTCCGAGTGCTATGCACCAAACTACGGAGTTTGAAGGGAAGGGACCGGATGGAAAGGATAAGGATTCATCGAAAAAATCAAAGGGAAATTctgcaaatgcatgt…
PsbZIP35	rna-XM_051016270.1	Protein	MSSSDVDKTLKEKEPKTPPVATSQEQSSTATGTPAVNPEWANYQVAYSPIPPPGYMASSPQGHPYMWGVQHIMPPYGTPPHPYVAMYPPHGGIYAHPSMPPGSYPFSPYAMPSPNGMVDASGNTPGSSEADGKPQEVKEKLPIKRSKGSLGSLNMVTGKNNELGKPPGASTNGIHSKSGESASEGTSEGSDENSHNVLQDSQLKSGERQDSFEDEPSQNGSSAHAPQNGVLNTPHTVVNQTMSVVPMSVAGPLAAVPGPTTNLNIGMDYWGTPTSSTIPAMHGKDERELKRQRRKQSNRESARRSRLRKQAECDELAQRADVLSEENASLRAELSRIKSEHAKALAENAALKAKQGEIPRNEDIVPGQNDQHVGGDTKQSGQS*
PsbZIP35	rna-XM_051016270.1	CDS	ATGAGTAGCAGTGACGTAGATAAAACCTTAAAAGAAAAGGAGCCTAAGACGCCTCCAGTGGCTACATCACAGGAGCAGTCTTCAACGGCAACTGGTACTCCGGCAGTTAATCCCGAATGGGCTAATTATCAGGTTGCATATTCTCCTATACCTCCGCCTGGATACATGGCATCAAGTCCCCAAGGCCACCCATATATGTGGGGTGTTCAGCATATTATGCCTCCCTATGGCACCCCACCACATCCTTATGTTGCAATGTATCCTCCCCATGGTGGCATATATGCTCATCCATCAATGCCTCCGGGGTCTTATCCTTTTAGTCCTTATGCCATGCCTTCTCCAAATGGTATGGTGGATGCTTCAGGAAATACTCCAGGAAGCAGTGAAGCTGATGGTAAA…
PsbZIP36	rna-XM_051017001.1	Protein	MGIQTMGSQGGGDGSEKRSQLQPLVRQNSVYSLTLDEVENQLGDLGKPLSSMNLDELLKNVWTVEVNQSTSSDNEGAAQASEASLQRQASLSLKAALSKKTVDEVWRDIQQKKDSDEKKSRERQPTLGEMTLEDFLVKAGIVAEASSNKTNTDTTAGMDSNVAVSQFPTQGQWIQYPQSQPQYQQHLQQSSMGVYMASQGIAQPLHMGVGASMEIPFADSHMALAAPLMGTMSDTQISGMKRNNPEGMVEKTVERRQKRMIKNRESAARSRARKQAYTNELENKVSRLEEENQMLRKRKELENMLPCVPITEPKYQLRRIASSPF*
PsbZIP36	rna-XM_051017001.1	CDS	ATGGGGATCCAAACAATGGGGTCTCAAGGAGGTGGAGATGGTAGTGAAAAACGATCACAACTCCAACCTCTTGTGCGGCAAAATTCGGTATACAGTCTCACACTTGATGAGGTTGAAAATCAGTTAGGTGATTTAGGAAAGCCACTAAGTAGTATGAACCTAGACGAGCTTCTTAAAAATGTATGGACTGTTGAGGTGAACCAGTCCACGAGTTCGGACAATGAAGGCGCAGCACAAGCTAGTGAAGCTTCTCTACAACGTCAAGCTAGTCTGTCGTTAAAAGCTGCATTGAGCAAGAAGACTGTAGACGAGGTTTGGAGAGATATCCAACAAAAGAAAGACAGCGACGAGAAGAAGTCACGGGAGAGACAACCTACTTTAGGAGAGATGACATTGGAG…
PsbZIP37	rna-XM_051017137.1	Protein	MGSRIRVSFEDEKGAETGMPSFNSDDACYTEGNSVDGFHVSDFGTFGQPYRLEDAVALSGNSNSIFNSLKVSGQTISPGPVHFSTLGKFPTSLDKSPLENQTEPPRLQLTKLQSSNPSSSTILSVHIENQEEFAMADASPRTDISTDVDTDDKNQRFDTNQSLAAVGSDSSDRSKDKSDQKTLRRLAQNREAARKSRLRKKAYVQQLESSRLKLTQLEQELQRARQQGVFISSSGEQTHSLSGNGAMQFDAEYARWLEEHNRQVNELRAAVNSHASDTELRMIVDGILAHYDEIFRLKGVAAKADVFHLLSGMWKTPAERCFLWLGGFRSSELLKLLVSQLEPLTEQQLMGITNLQQSSQQAEDALSQGMEALQQSLAETLSTGAPSSSGSSGNVANYM…
PsbZIP37	rna-XM_051017137.1	CDS	ATGGGAAGTAGAATCAGGGTTAGTTTTGAAGATGAGAAGGGAGCAGAAACAGGGATGCCGAGCTTCAATTCCGACGATGCATGCTATACAGAAGGGAACTCAGTTGATGGTTTTCATGTTTCTGACTTCGGAACATTTGGTCAGCCGTATCGCCTAGAGGATGCCGTTGCTCTGAGTGGAAattcaaactcgatttttAACTCACTAAAAGTAAGTGGCCAAACAATTTCTCCTGGCCCTGTTCACTTCAGTACTCTTGGAAAGTTTCCAACTTCACTTGATAAAAGCCCCTTGGAGAATCAAACGGAGCCACCTAGGTTGCAATTAACAAAGCTTCAATCATCAAACCCTAGCAGCAGTACGATATTAAGTGTTCATATAGAAAACCAGGAAGAGTTT…
PsbZIP38	rna-XM_051017578.1	Protein	MGNSEDGKSVKTERPSSPVTTDETNQINQPNIHVYPDWAAMQAYYGQRVNIPPYFNSAVASGHPPHPYMWGPPQPMMHPYGPPYAPFYSHGGVYTHPGVAIGTSSHGQGIPSSPAAGTPASIETPTKSPGNSDRGLIKKLKGFDGLAMSIGNGNVESAEHGAENRLSRSVDTEGSSDGSDGNTTRINGTRKRTRDETPTTTDGKGKTLMQNSPVSKEIAASKMMVPVTQTSVAEKFVGPVLSSCMTTALELRNPSTVPTGAPQPCGVLPPEPWMQNERELKRERRKQSNRESARRSRLRKQAEAEELARRVDALTAENLALKSEINEFTENSEKLKIENATLKEKLKNTQLEQTEETILNSIDKRATPVSTENLLSRVNNSNSGDRTAEEENGFCENKP…
PsbZIP38	rna-XM_051017578.1	CDS	ATGGGAAACAGTGAGGATGGAAAATCCGTTAAGACTGAAAGGCCTTCTTCACCAGTAACAACTGATGAGACCAATCAAATCAACCAGCCTAACATTCATGTCTATCCTGATTGGGCTGCCATGCAGGCATATTATGGGCAAAGAGTCAACATTCCACCATACTTCAACTCAGCCGTTGCTTCTGGTCATCCTCCTCACCCATACATGTGGGGACCACCACAGCCTATGATGCATCCATATGGGCCGCCGTATGCACCATTTTATTCACATGGAGGGGTTTATACTCACCCCGGGGTTGCCATCGGTACAAGTTCACATGGCCAAGGAATTCCGTCTTCACCCGCTGCTGGGACTCCTGCAAGCATAGAGACACCAACCAAATCACCTGGAAACAGTGAT…
PsbZIP39	rna-XM_051018158.1	Protein	MAMSCKDGNKHLMDNGKYVRYTPEQVEALERLYHDCPKPSSIRRQQLIRECPILSNIEPRQIKVWFQNRRCREKQRKESFRLQGVNRKLTAMNKLLMEENDRLQKQVSHLVYENGYFRQNTQNATKDTSCESVVTSGQHNMTSQHPPRDASPAGLLSIAEETLAEFLSKATGTAVEWVQMPGMKPGPDSIGIVAISHGCTGVAARACGLVGLEPTRVAEILKDRPLWFRDCRAVDIVNVLPTANGGTIELLYMQLYAPTTLAPARDFWLLRYTSVVEDGSLVICERSLKNTQNGPSMPPVPHFVRADMLPSGYLIRPCEGGGSIIHIVDHMDLEPWSVPEVLRPLYESSTVLAQKTTMAALRHLRQISHEVSQPNVSGWGRRPAALRALSQRLSRGFNE…
PsbZIP39	rna-XM_051018158.1	CDS	ATGGCAATGTCCTGCAAGGATGGTAACAAGCATTTAATGGATAATGGAAAGTATGTCCGTTATACACCTGAGCAGGTTGAAGCTCTCGAGAGGCTTTATCATGACTGCCCTAAACCGAGTTCAATTCGGAGACAGCAGCTTATTCGGGAGTGTCCTATTCTCTCTAATATTGAGCCAAGGCAAATCAAAGTTTGGTTCCAGAATAGAAGGTGTAGAGAGAAGCAGAGGAAAGAATCTTTTAGGTTGCAAGGTGTGAATAGGAAGTTGACTGCCATGAATAAGCTGCTGATGGAGGAGAATGATAGGTTGCAGAAGCAGGTGTCTCATCTGGTGTATGAGAATGGCTATTTTCGTCAAAACACACAAAATGCTACCAAAGACACGAGTTGCGAGTCAGTT…
PsbZIP4	rna-XM_051054180.1	Protein	MVSQSGTVQESKTAPLSRSGSLYNLTLDEVQNHLGNLGKPLGSMNLDELLKSVWSVEAGEVSDFGRDGAANMQQNQHSEMNRQGSLTLSGDISKKTVDEVWKDMQVKKRGVDRDMEARERQQTLGEMTLEDFLVKAGVVGESFHNKEGGDLLRVSSSEDSRQNVSLHDHHWMQFQLPLTTQQPPQHQHEKHLMPAFMAVHAIQQPFQVARNPVLDAAMSPSSLMGVFSDTQTLGRKRVASGIVVEKTVERRQKRMIKNRESAARSRARRQAYTQELELKVSRLEEENERLRRQNEIEKEVPCAPPPEPKNQLRRTNSASF*
PsbZIP4	rna-XM_051054180.1	CDS	ATGGTGTCTCAAAGTGGAACAGTTCAAGAGTCAAAGACTGCACCTTTATCTAGGTCAGGATCTTTGTATAATCTAACCCTTGATGAAGTACAAAACCATCTTGGTAATTTAGGGAAACCACTTGGAAGTATGAACCTTGATGAGCTTCTCAAGAGTGTGTGGAGTGTTGAAGCTGGCGAGGTTTCTGATTTCGGTAGAGATGGTGCTGCTAACATGCAGCAGAATCAACATAGCGAGATGAATCGACAGGGAAGTTTAACATTATCTGGTGATATTAGCAAGAAAACTGTTGATGAAGTATGGAAAGATATGCAAGTAAAGAAGAGGGGTGTTGATAGGGATATGGAAGCGCGCGAAAGACAACAAACACTCGGTGAAATGACTTTGGAGGATTTCTTG…
PsbZIP40	rna-XM_051028945.1	Protein	MSQYYDVPLRCFTFPDFQISPTLEDLERLLNRPIKKYNPFPKLEKGFCLTELSLILGIDTNKLVDNWGVKGSLKGLTQKFLEAHAWEMIKEGRPDFCSATLALLIHGIVLFPNLDKFVDQLAVEVFLTKNLVPFLLADFYHALHTRHEKKRGTFLCCAPMLHLWMRARMPQNGPFAENKLTWPQRFASLSANSILWYKREWDIKDVIARCGEFSNVPLIGTQGCINYNPAILKRQLGYAMTSPPEERDFIPFVINTVDPLDSNVKRVRKAWTSIVRISHEWGKKNILAKEPYYVWVKERARVVKIPFLFDPSSFPLMPEPEPILQEDMDKLTSQIKELELENTQLRVELNRAKERNHVLEDKGKQVCEKFEDSKKRLRLAEGQRVWVGGALQGANSELD…
PsbZIP40	rna-XM_051028945.1	CDS	ATGTCCCAATACTATGACGTTcctttaagatgcttcactttccccgacttccaaatctctccaaccTTGGAAGACCTCGAGAGACTCCTTAATCGACCAATCAAGAAATACAACCCCTTTCCGAAATTGGAAAAAGGATTCTGTTTGACCGAGCTCTCACTCATCTTGGGTATCGACACCAACAAGTTAGTGGACAATTGGGGCGTTAAAGGATCCCTCAAAGGTTTAACTCAAAAGTTCCTAGAAGCCCATGCTTGGGAAATGATTAAAGAAGGAAGACCCGACTTTTGCAGTGCAACTTTGGCACTTTTGATTCATGGAATCGTTCTCTTCCCAAATCTGGACAAGTTCGTGGATCAATTAGCAGTTGAAGTTTTTTTAACAAAAAATCTGGTGCCT…
PsbZIP41	rna-XM_051023695.1	Protein	MASSSGTSSGYSTLPNSGSEEDLMLLMDQRKRKRMISNRESARRSRMRKQKHLDDLALQVSQLRNENQQIVTSVNLTTQRFLAVESENSVLRAQLNELNNRFESLNEIINFMNVTNGVFEPVSVDNDNNNYFNNPLNMAYLNQPIMASADMNMMHY*
PsbZIP41	rna-XM_051023695.1	CDS	ATGGCTTCTTCAAGTGGAACATCTTCAGGCTATTCAACGCTTCCAAACTCAGGTTCAGAGGAAGATTTGATGCTTCTAATGGAtcaaagaaaaagaaagagaatgATATCGAATCGCGAATCGGCAAGGCGATCTCGAATGAGGAAACAAAAACACCTAGATGATCTTGCTCTTCAAGTAAGTCAACTAAGGAATGAGAATCAACAGATTGTAACATCTGTGAATCTCACAACTCAACGTTTCTTGGCTGTTGAATCTGAGAACTCAGTGCTTAGAGCTCAATTGAATGAACTCAACAACAGATTTGAGTCTTTGAATGAGATCATCAACTTCATGAATGTTACAAATGGTGTTTTTGAACCTGTTAGTGTTGATAATGACAATAACAACTACTTCAAT…
PsbZIP42	rna-XM_051019053.1	Protein	MASSGGSTRSSGSEKDLNNLMDERKNKRKQSNRESAKRSRMRKQKHVDDMMNQVSELTKDNNEIVNKINITTEQYLNVEAENSILRAQIGELSQRFQSLNNIIELINTNNSSNGSYDSRDCYETSAQNRMNLMMYNNNQPITTSAHVFKW*
PsbZIP42	rna-XM_051019053.1	CDS	ATGGCTTCCTCCGGCGGATCGACGAGGAGTTCTGGATCTGAGAAGGATTTGAAcaatttgatggatgagagaaAGAACAAGAGGAAGCAATCGAATCGGGAATCGGCGAAGAGATCTCGGATGAGGAAGCAGaagcatgttgatgatatgatgAATCAGGTATCTGAGCTCACAAAAGACAATAATGAAATTGTGAATAAGATAAATATCACCACAGAGCAGTATTTGAATGTTGAGGCTGAAAATTCAATTTTGAGGGCCCAAATAGGTGAGCTTAGTCAAAGGTTTCAATCATTGAATAACATTATTGAACTCATCAACACAAACAACTCTAGTAATGGGTCCTATGATTCAAGGGATTGTTATGAAACAAGTGCTCAAAACAGGATGAATTTGATG…
PsbZIP43	rna-XM_051024782.1	Protein	MMAVTSGCKDGSKIAMDNGKYVRYTPEQVEALERLYHECPKPTSLRRQQLIRECPILSHIEPKQIKVWFQNRRCREKQRKEAGRLQAVNRKLTAMNKLLMEENDRLQKQVSHLVYENSVFRQHTPNGAIATTDTSCESVVTSGQQHPPRDASPAGLLSIAEETLAEFLSKATGTAVEWVQMPGMKPGPDSIGIVAISHGSPGVAARACGLVGLEPARVAEILKDRLAWYRDCRTVDVLNVMSTGNGGTIELLYMQLYAPTTLAPGRDFWLLRYTSLLEDGSLVVCERSLNNIQNGPSMPPVPHFVRADVLPSGYLIRPCEGGGSIIHIVDHMLLEPWSVPEVLRPLYESSMLLAQRTTMAALRHLRQISQEVSQPSVTGWGRRPAALRTLGQRLSKGFN…
PsbZIP43	rna-XM_051024782.1	CDS	ATGATGGCGGTGACTTCAGGTTGTAAAGACGGAAGCAAAATAGCAATGGACAACGGTAAATACGTACGCTACACGCCGGAGCAAGTCGAAGCGCTTGAGCGACTCTACCATGAATGTCCCAAACCTACTTCGCTCCGTCGTCAACAGCTTATCAGAGAGTGTCCTATTCTTTCTCACATTGAGCCTAAACAGATCAAAGTCTGGTTCCAGAATCGAAGGTGTAGAGAGAAGCAGAGGAAAGAAGCTGGACGGTTGCAAGCGGTGAATAGAAAGTTGACGGCCATGAATAAGTTGCTTATGGAGGAAAATGATCGGTTGCAGAAACAAGTTTCACATCTTGTGTATGAGAATAGTGTTTTCAGACAACATACACCAAATGGAGCTATTGCCACGACAGAT…
PsbZIP44	rna-XM_051025694.1	Protein	MAATESNLDEFLNLDYELRYPSLADTEAFMTGVCSAAFQTLLPDVVTSFSTCGGVSDSQNLTPKHSTITATIDSQSSLYGTVGSPVSANKPNSRENHAKGTSSGSSDPSDEDDELGPCEQSTNPLDIKRLRRKVSNRESARRSRRRKQAHLSELESQVEKLKLENGTLYKQFTNTSQQFHEADTNNRVLKSDVEALRAKVKLAEDMVTRSSFTTSLNNQFFQNQCQITTPPQLNVTSLRRAPHVSPTINVQQGNGVPYSGVAVGEHNSNLGFGNLDMSNYNDIIDIIDNGVLSNAMSCVTTTWP*
PsbZIP44	rna-XM_051025694.1	CDS	ATGGCTGCAACAGAATCGAATCTAGACGAGTTTCTCAATCTCGATTACGAACTTCGGTATCCAAGTCTTGCCGATACGGAAGCGTTCATGACCGGCGTTTGCTCCGCCGCCTTCCAAACTCTTTTACCGGATGTGGTAACTTCCTTTTCAACTTGTGGTGGAGTTTCAGATTCTCAAAACCTCACTCCCAAACATTCCACCATCACTGCTACTATTGATTCTCAGTCATCCCTTTATGGCACTGTTGGAAGCCCAGTTTCAGCCAATAAACCAAACAGCAGAGAGAATCACGCCAAAGGAACATCAAGTGGTTCCTCTGATCCTTCCGATGAAGACGATGAATTAGGTCCTTGTGAACAAAGCACTAATCCACTGGATATCAAACGCCTTAGAAGAAAG…
PsbZIP45	rna-XM_051029043.1	Protein	MNFKGFGNEPGASVAGGGGRTTAGSFSLARQSSVYSLTIDEFMNSMGGSGKDLGSMNMDELLKNIWTAEEVQTMGGEEAVSNHLQRQGSLTLPRTLSQKTVDEVWKDISKDYGPSLAAPQAQRQPTLGEMTLEEFLVRAGVVREDAKPNDGVFLDLARVGNNSNLGLAFQAQQMNKVAGFMGNNNRMNGTNDDPLVGLQSPTNLPLNVNGIRSANQQQMQSSVSQQQHQNQQLQQHQLQQQQQQQQHQQQQQQIFPKQPVLNYATQMPLSSNQALRGGIMGLSPDQGMNANLVQGGGIGMVGLAPGAVQIGAVSPANQISGDKLGKSNGDTSSVSPVPYVFNGGMRGRKGNGAVEKVIERRQRRMIKNRESAARSRARKQAYTMELEAEVAKLKEENEE…
PsbZIP45	rna-XM_051029043.1	CDS	ATGAATTTCAAGGGGTTTGGGAATGAACCGGGAGCCTCCGTCGCTGGCGGCGGTGGGAGGACTACCGCGGGGAGTTTTTCTCTAGCGCGGCAATCGTCGGTGTACTCTTTGACAATTGATGAATTTATGAATAGTATGGGTGGTTCTGGGAAAGATCTTGGATCAATGAACATGGATGAATTGTTGAAGAACATTTGGACTGCAGAAGAGGTTCAAACAATGGGGGGTGAAGAGGCTGTTAGTAATCATTTGCAAAGGCAAGGCTCTTTGACGCTGCCGCGGACGCTTAGTCAGAAGACAGTTGATGAAGTTTGGAAGGATATTTCGAAGGATTATGGTCCTAGTTTGGCTGCACCGCAGGCTCAAAGACAACCAACTTTGGGGGAAATGACTTTGGAA…
PsbZIP46	rna-XM_051021069.1	Protein	MSSPFHRRSQSEVHFRIPDDFDLEMDPFDFDASPLHFQDPQPHDDLLSSYIDSENSGSKLNSPPANGDTGRPGHRRSNSADTSSSMLSEGIESKKAMSPDKLAQLWTVDPKRAKRILANRQSAARSKERKACYVVELERKIHTLQTEATTLSAQLNLFQRDTSGLSSENTELKLRLQGMEQQAKLCDALNEALKNEVDRLKVATGEVTTHADTYGLGMHQLSYSQASPFLHQPQHGQNELRAMQMQQFHHSFPSNISSPHQPQFDLPTSYDLSEMLSSDSIGQFQGLDIGHRVSHVLMPDGPSISVNKTNNAF*
PsbZIP46	rna-XM_051021069.1	CDS	ATGTCGTCTCCGTTCCACCGTCGATCTCAATCGGAGGTACATTTCCGAATCCCCGACGACTTCGACCTTGAAATGGATCCCTTCGACTTCGACGCTTCCCCGCTCCATTTCCAAGATCCACAACCACACGACGATCTCCTCTCTTCCTACATTGATTCCGAGAATTCCGGATCCAAACTCAATTCTCCTCCTGCCAATGGAGACACCGGCAGGCCCGGTCACCGCCGTAGCAACTCCGCCGATACATCTTCTTCCATGTTATCGGAAGGAATCGAATCTAAGAAGGCTATGTCCCCTGATAAACTCGCCCAATTGTGGACCGTTGATCCCAAACGAGCCAAGAGGATTCTGGCGAATCGTCAATCTGCTGCACGTTCGAAAGAGAGGAAAGCTTGTTAT…
PsbZIP47	rna-XM_051023081.1	Protein	MNSPQFVSSRRMSVYDPIHQINMWGEGFKSNGNLSASMPLIDEADLKFDSSQSEDVSHSILGTSNKYDQEASRPIDKIQRRLAQNREAARKSRLRKKAYVQQLESSRLKLVQLEQELERVRQQGMYMGGGLDSNSMCFVGPMNSAFEMEYGHWVDEQNRQISEMRIALNAHISDIELRILVDGMMNHYTEIYRMKSAAAKADVFYVMSGMWKTTAERFFLWIGGFRPSELLKILGPMIEPLTEQQRLDIDNLGQSCQQAEDALSQGMEKLRQTLADSVAAGQFMEGTYIPQMASAMERLDALVSFVNQADHLRQETLQQMSRILTTRQSARCLLALGEYFQRLRALSSLWSNRPREPA*
PsbZIP47	rna-XM_051023081.1	CDS	ATGAATTCGCCGCAGTTTGTTTCGTCGAGGAGGATGAGTGTGTATGATCCTATCCATCAGATTAATATGTGGGGAGAAGGATTCAAAAGTAACGGGAATTTAAGCGCGTCCATGCCGTTGATCGATGAGGCGGATTTGAAATTTGATAGTAGTCAGTCAGAGGATGTTTCTCATAGTATACTTGGAACATCTAACAAGTATGATCAAGAAGCTAGTAGGCCGATTGATAAGATACAAAGGCGTCTTGCACAGAATCGAGAGGCTGCTCGCAAGAGTCGTTTGCGGAAAAAGGCTTATGTGCAACAGTTAGAATCAAGCCGTTTGAAGTTGGTGCAGTTGGAGCAAGAGCTCGAACGTGTAAGACAGCAGGGAATGTATATGGGTGGCGGGTTGGATTCG…
PsbZIP48	rna-XM_051028790.1	Protein	MMAVTSACKDGSKIAMDNGKYVRYTPEQVEALERLYHECPKPTSLRRQQLIRECPILSHIEPKQIKVWFQNRRCREKQRKEAGRLQAVNRKLTAMYKLLMEENDRLQKQVSHLVYENSVFRQHTPNGAIATTDTSCESVVTSGQQHPPRDASPAGLLSIAEETLAEFLSKATGTAVEWVQMPGMKVGYLPLCLLTFLSLFSL*
PsbZIP48	rna-XM_051028790.1	CDS	ATGATGGCGGTGACTTCAGCTTGCAAAGACGGAAGCAAAATAGCAATGGACAACGGTAAATACGTACGCTACACGCCGGAGCAAGTCGAAGCGCTTGAGCGGCTCTACCATGAATGTCCCAAACCTACTTCGCTCCGTCGTCAACAACTTATCAGAGAGTGTCCTATTCTTTCTCACATTGAGCCTAAACAGATCAAAGTCTGGTTCCAGAATCGAAGGTGTAGAGAGAAGCAGAGGAAAGAAGCTGGACGGTTGCAAGCGGTGAATAGAAAGTTGACGGCCATGTATAAGTTGCTTATGGAGGAAAATGATCGGTTGCAGAAACAAGTTTCACATCTTGTGTATGAGAATAGTGTTTTCAGACAACATACACCAAATGGAGCTATTGCCACGACAGAT…
PsbZIP49	rna-XM_051024000.1	Protein	MEGLATGSNERNELVRVRHGSDSGSKPVKNLNGQFCQICGDTVGLAATGDVFVACDECAFPLCHPCYEYEIKNVSQLCPQCKTRYKTHKDGPRVKGDDDEDDVDGLRNEVKYGPGNNSKTGWQWDEDADLSSSSGHDSQLQNPHLTNGQLMSGEIACATSDTQSAQTTSGPLGQSGIVHSRPYVDQKQPGLESDEEIRRVPDMGGESAGTSASRKGTGSTAGPERAQGTGEGQKKRGRSPADKESKRLKRLLRNRVSAQQARERKKAYLSDLETRVNDLEKKNSELKEKLSTLQNENQMLRQILKNTTASRRGGNSGTNNAE*
PsbZIP49	rna-XM_051024000.1	CDS	ATGGAAGGATTAGCAACTGGGTCGAATGAAAGGAACGAACTTGTTCGAGTTAGACATGGTTCTGATTCTGGGTCTAAACCTGTAAAGAATTTGAATGGTCAGTTTTGTCAAATATGTGGCGATACTGTTGGATTAGCAGCCACGGGTGATGTCTTTGTTGCTTGCGACGAGTGTGCCTTCCCACTATGTCATCCTTGTTACGAATACGAAATTAAAAATGTGAGCCAATTATGTCCACAATGCAAGACTAGATACAAAACTCACAAAGACGGTCCTCGAGTGAAGGGAgatgacgatgaagatgatgttgatgGTCTACGGAATGAGGTCAAGTATGGTCCAGGAAATAATTCTAAGACGGGATGGCAATGGGATGAAGATGCTGACCTCTCTTCATCT…
PsbZIP5	rna-XM_051037190.1	Protein	MDTLTRKITSTFRFKSPDISSLKVLCSKVVALKDNKFRANFGNIVDLLTEKVDYGVITTMSQYYDVPLRCFTFPDFQISPTLEDLERLLNRPIKEYNPFPKLEEGFCLTELSLTLGINTNKLVDNWGVKGSIKGFTQKFLEAHAWEMIKKGRPDFCSANLALLIHGIVLFPNVDKFVDQLAVEVFLTKNPVPFLLADFYHTFHTRHDKKGGTFLCCAPMLHLWMRARIPQSGLFAENKLTWPQRFTSLSASLILWYKREWDTKDVIVRCGEFSNVPLIGMQSCINYNPAILKRQLGYAMTSPPEERDFIPFVINTMDPLDSNVKRVRKSWTSIVRIDNEWGKKNILAKEPYYVWVKERARIIKVPFLFYPYSFPLMPEPEPVLQEDMDKLTSQIKELKL…
PsbZIP5	rna-XM_051037190.1	CDS	ATGGATACTTTAACAAGAAAAATCACTTCTACTTTCCGCTTCAAGAGTCCCGACATCAGTTCATTAAAGGTCCTCTGTTCAAAGGTCGTAGCTCTCAAAGACAACAAGTTTAGAGCCAATTTTGGGAACATCGTAGATCTTCTAACCGAGAAGGTTGACTATGGTGTTATCACTACAATGTCCCAATACTATGACGTTcctttaagatgcttcactttccccgacttccaaatctctccaaccTTGGAAGACCTCGAGAGACTCCTCAATCGACCAATCAAAGAATACAACCCTTTCCCAAAGTTGGAAGAAGGCTTCTGTTTGACCGAGCTCTCACTCACCTTGGGTATCAACACCAACAAGCTAGTGGATAATTGGGGCGTTAAAGGATCCATCAAA…
PsbZIP50	rna-XM_051024828.1	Protein	MSTHLQDPPSNSNYNPNVPSSTPSPNPFIRGSAAPHAAAAAESYHHHRRAHSENNYRIPDEMMDLSPSNPLNGGGSSTASLEEIGSEDDLFFTYIDVEKLGGCSNGSNRGGNGSDQSGYGNGAGTSGQNDGEKSLNEATTPRTRHRHSCSVDGTTSTSMLGEIMDAKKAMPPDKLAELWTHDPKRAKRILANRQSAARSKERKARYIQELERKVQTLQTEATTLSAQLTLYQRDTSGLSSENTDLKLRLQAMEQQAHLRDALNDALMKEVERLKIATGEAMNPSESYNLGMHPMQFTESNFFSMPQQHSGPSGHLNIQYPQFSHSPSNMPTHQLQQTNSRQMSEMWQNDHLGSFKGLDISSKGSALVKSEGPSISASESSTTF*
PsbZIP50	rna-XM_051024828.1	CDS	ATGTCAACACATCTGCAAGATCCACCTTCAAACTCAAACTACAATCCCAATGTCCCATCATCCACACCCTCTCCCAACCCCTTCATCCGCGGCAGCGCCGCTCCACACGCCGCCGCCGCCGCCGAATCCTACCATCACCACCGGAGAGCGCACTCCGAGAACAACTACCGCATTCCCGACGAAATGATGGACCTATCACCGTCAAATCCGTTGAACGGAGGAGGCTCCTCCACCGCGAGCCTGGAGGAGATCGGATCGGAAGACGATCTGTTCTTCACGTACATTGACGTGGAGAAGCTCGGAGGATGTAGTAATGGTTCGAATCGTGGAGGAAATGGATCGGATCAAAGCGGTTACGGTAACGGAGCGGGGACTAGCGGTCAAAACGACGGGGAGAAG…
PsbZIP51	rna-XM_051020878.1	Protein	MIKDEYFGEFEFLEMMEDEDAGESEFENDGESGFEDEDMILLFFGKDIKYQTTFVHPIRQKIQRVCFLYISWIKSSFEYSSLSIFTIFLSLCFEEIMEQSSSSNIMDNQRLPQHENMTNVSLPNMVNVMPAAENGVPNPHGDDLILDRETRIRLQNRGYAKTYLKRKNGRIENLEDKQNTLADIIGKEIPKTEVYTNFNSVIKSEINTLEHTLFEVNSNGEVLNVEMDTITDKLEQMKLSKEATDVEFIRKKNGGK*
PsbZIP51	rna-XM_051020878.1	CDS	ATGATAAAAGATGAATATTTTGGTGAATTTGAGTTTTTAGAGATGATGGAAGATGAAGATGCAGGTGAATCTGAGTTTGAAAATGATGGTGAATCTGGTTTTGAAGATGAAGATATGATTCTTCTTTTCTTCGGTAAAGATATTAAGTACCAAACTACATTTGTACATCCTATTAGACAAAAGATTCAAAGAGTATGTTTCCTCTATATAAGTTGGATAAAATCCTCATTTGAGTACTCATCTTTGTCTATCTTTACTATCTTCTTATCATTATGCTTTGAAGAAATCATGGAACAATCATCAAGCTCTAACATAATGGATAATCAAAGGTTGCCACAACATGAAAATATGACTAATGTCTCTTTGCCTAATATGGTCAATGTCATGCCTGCTGCTGAA…
PsbZIP52	rna-XM_051020879.1	Protein	MLLGLCIDGKVVNGRVNQDNSICDELLSAPLSEITTMVETYSQARGQVLQRVCFLYISWAKFSFEYSSLLIFAIFILLCFEEIMEVSSSSNIMDNQRLPQLENVTDVFLPAAEYEVPNPHGDDLTLDHETRRRLLNRGYSKTHREKKKCHIENLEDKKNSLSDIICKEVPMFKVYTNFNSVIKSKINTLEETLSQVNSNGEVVNVEMDKMINTLEQVRLSKEATEAEFIRKKKGGK*
PsbZIP52	rna-XM_051020879.1	CDS	ATGTTGTTAGGTCTATGTATTGATGGTAAGGTCgtaaatggtagagttaaccaagataacTCTATATGTGATGAATTGTTGAGTGCCCCTTTGTCTGAAATCACAACTATGGTAGAGACTTATAGTCAAGCTAGGGGTCAAGTACTGCAAAGAGTATGTTTCCTCTATATAAGTTGGGCAAAATTCTCATTTGAATACTCATCTTTGTTAATATTTGCTATATTTATATTATTGTGCTTTGAAGAAATCATGGAAGTATCATCAAGCTCTAACATAATGGATAATCAAAGGTTGCCACAACTTGAAAATGTGACTGATGTCTTTTTGCCTGCTGCTGAATATGAAGTCCCAAATCCTCATGGAGATGATCTAACTCTAGATCATGAGACTAGAAGACGT…
PsbZIP53	rna-XM_051018890.1	Protein	MEGSSSSNIMDNQRLPQHENVTNVCLPAAEYEVPNPHGDDLTLDRETRRRLLNRGYSKTHREKKKCHIENLEDKKNTLSDIICKEVPMSKVYTNFNSVIKSKINTLEETLSQVNSNGEVVNVEMDSMINTLEQMRLSKEATKAEFIRKKNGGK*
PsbZIP53	rna-XM_051018890.1	CDS	ATGGAAGGATCATCAAGCTCTAACATAATGGATAATCAAAGGTTGCCACAACATGAAAATGTGACTAATGTCTGTTTGCCTGCTGCTGAATATGAAGTCCCAAATCCTCATGGAGATGATCTAACTCTAGATCGTGAGACTAGAAGACGTTTACTAAATCGAGGATACTCCAAAACCCATCGAGAGAAAAAGAAATGTCATATCGAAAATCTGGAAGACAAAAAAAATACACTATCTGATATAATATGTAAAGAAGTTCCAATGTCTAAGGTTTACACAAACTTTAATTCTGTTATTAAGTCTAAAATTAACACTTTGGAAGAAACATTATCTCAAGTCAATTCAAATGGGGAGGTCGTAAATGTTGAGATGGATTCGATGATCAATACACTGGAGCAG…
PsbZIP54	rna-XM_051018912.1	Protein	MSDRENILSDMKDNTQENNINVPSFVPFSRMNLSKPPLCLSPPFKAHMVENHLTTINNPTTMLRVNPKKNKRVLANGVSGHVPRRKQAQYIDDLEIKVNEIEAEIANLKQQVELKLNEKHSLLMERESLMGQVAIFQEKILVNDAELEERKVEVKKLREQELQMLTNVQPMSNDLNSNYHQEPSQTWTPTELVPDEEEMEANIMELMKMPENPNLNDLFP*
PsbZIP54	rna-XM_051018912.1	CDS	ATGTCGGATAGAGAGAACATTTTGAGCGATATGAAAGACAACACACAAGAAAATAACATCAATGTTCCTTCCTTTGTCCCCTTTTCTCGTATGAATTTATCAAAACCTCCTTTGTGTCTTAGTCCACCATTTAAAGCACACATGGTAGAGAATCATCTAACTACCATCAACAACCCTACTACAATGTTAAGAGTCAATCCTAAGAAGAACAAACGAGTTCTAGCTAATGGAGTATCAGGTCATGTACCAAGGCGAAAGCAAGCGCAGTATATAGATGATTTGGAAATAAAAGTTAATGAAATTGAGGCTGAAATAGCTAATCTGAAGCAACAAGTTGAGTTAAAACTGAATGAGAAACACTCTTTATTGATGGAACGTGAGTCATTGATGGGTCAAGTC…
PsbZIP55	rna-XM_051026165.1	Protein	MTPNFLRLNKICSSVESLKLSFNQAKKEKMDDGNSEVSDKLSDNVLFSNPESCSNFQASTSMNMDTELSKSTTKTCTHTHTCNPPGFDFDDSIHTHTCYHTHTRVFASEDDTNSRPKRSFGNREAVKKYREKKKAQTAYLEDEVKKLKLVNQQLVRKLQGQALLEAELLRLRKILVQLKGKVDCELGSFPFQKKCFSSSNNDASD*
PsbZIP55	rna-XM_051026165.1	CDS	ATGACCCCAAATTTTCTTCGGTTAAATAAGATATGTTCTTCTGTTGAAAGTTTGAAGCTAAGTTTCAATCAAGCTAAGAAAGAAAAAATGGATGATGGAAATTCGGAGGTTTCTGATAAACTTTCAGATAATGTTCTATTTTCGAATCCAGAATCATGTAGCAATTTTCAAGCTTCAACATCTATGAACATGGATACTGAATTATCTAAGAGCACTACCAAAACATGCACTCACACTCACACATGCAATCCACCTGGTTTCGATTTCGATGATTCTATTCATACACACACGTGTTATCACACGCACACTCGAGTTTTTGCATCCGAAGATGACACGAATTCGAGGCCAAAAAGGAGTTTTGGCAATAGAGAAGCTGTTAAGAAGTATAGGGAGAAGAAG…
PsbZIP56	rna-XM_051026560.1	Protein	MGSQVISDNNNENHSPFQPLARQNSMYNLTLDEVQSQLGDLGKPLSSMNLDELLKNVWTVEANQTVQMDNANTAQAGQVVLQQQPNMSLSGALSKKTVDEVWRDIQQSKDHEEVMSRERQSTLGEMTLEDFLVKAGVVTVASPNGKNTNSPKVDTVDSNLALPQFVPHGPWMQQYARPHFQHPQQNVMPTYVPSQMLAQPLHMVAGSPLDVVPYADGQVGLASASPAMGNLSDSKKSGRKRGLPEDVAERTVERKQKRMIKNRESAARSRARKQAYTTELEIKVTRLEEENEKLRKEKELSDMIANAPQPEPKCQLRRVSSASF*
PsbZIP56	rna-XM_051026560.1	CDS	ATGGGGTCTCAAGTTATCAGTGACAATAATAATGAAAACCATTCGCCATTCCAGCCTTTGGCGCGGCAAAATTCAATGTACAATCTTACCCTCGATGAAGTTCAGAGTCAATTAGGTGACTTGGGAAAGCCGCTAAGTAGTATGAACCTAGACGAGCTTCTGAAAAACGTATGGACTGTCGAGGCAAACCAGACCGTTCAAATGGACAACGCGAACACAGCTCAAGCCGGACAAGTTGTTTTGCAACAGCAACCTAATATGTCCTTAAGCGGTGCGTTAAGCAAGAAAACAGTTGACGAGGTTTGGAGAGATATCCAACAAAGCAAAGACCATGAGGAGGTGATGTCTCGAGAGAGACAATCTACTTTGGGAGAGATGACATTAGAGGATTTTTTGGTG…
PsbZIP57	rna-XM_051026994.1	Protein	MAQLPPKIPTIPQNWQHFSHQKVSSSSTMSNITSTTTTDHQQLPSWIDEFLDFSSVRRGAHRRSASDSIAFLETSFLEEDGKSGGDGEGDFDRLDDEQLISMFSDNVGGGVSFPPPSTSNPSSPSSDQNSNNNEQKPMAMALDSAPVQERFLHHEVKPKDEAVEDESSCRIEEAAAAAPSFAATITCTETVVDPKRVKRILANRQSAQRSRVRKLQYISELERSVTSLQTEVSALSPRVAFLDHQRLILNVDNSALKQRIAALAQDKLFKDAHQEALKKEIERLRQIYHQQNIQKMGSSMNNNNNNGHSLPSLPTSQPHQDSFHNHLECKDKEQLLS*
PsbZIP57	rna-XM_051026994.1	CDS	ATGGCACAGTTACCTCCTAAAATACCAACCATACCCCAAAATTGGCAACATTTTTCTCACCAAAAGGTATCATCATCCTCCACAATGTCAAATATCACCTCTACAACCACCACCGATCATCAACAATTACCGTCATGGATCGACGAATTCCTCGACTTCTCCTCGGTAAGACGAGGAGCCCACCGGCGTTCTGCCAGCGACTCTATAGCCTTCCTCGAGACATCATTTCTCGAGGAAGACGGAAAAAGTGGTGGTGATGGAGAGGGTGACTTTGATAGACTGGATGATGAACAATTAATTTCCATGTTCTCTGACAATGTTGGCGGCGGTGTCTCGTTCCCGCCTCCATCAACCTCCAACCCGTCGTCACCGTCCTCCGACCAAAATAGCAACAACAAT…
PsbZIP58	rna-XM_051027408.1	Protein	MDSTQHHQHVPYGVHHRINNSSSSLMNEGSGFDFGELEEAIVLQGVKSRNDETKASFFTARPSATLEMFPSWPMRFHQTSIGGNKSGGESSDSALSSKNENPFEEESPLSCKKGTSFSSDKNNNNHNQIFDEQNPQLQQQQKMVANDGMRTTSSSQNQSAEAGKEKKKGGGSTSDKPLDAKTLRRLAQNREAARKSRLRKKAYVQQLESSRLKLTQLEQDLQRARSQGMFMDWNGGVGGNISSGGAMFDMEYGRWLEDDNRLLTELRNGLQTALTENEMRVMVDGYLCHYDQIFRVKGITAKTDVFHLINGMWTSQAERCFLWIGGFRPSEMITMLIQQLEPLAEQQIMGMYGLRHSTQQAEEALSQGLDQLQQSLVDTIAGGPLVDGVQQMVVAMGKL…
PsbZIP58	rna-XM_051027408.1	CDS	ATGGATTCAACTCAACATCATCAACATGTCCCTTATGGAGTTCATCATAGGATTAACAACTCTTCATCAAGCTTAATgaatgAAGGATCTGGTTTTGATTTTGGGGAGCTAGAAGAAGCAATAGTTCTGCAAGGAGTTAAGAGTAGAAATGATGAAACAAAAGCATCTTTTTTCACAGCCAGACCTTCTGCTACACTGGAAATGTTCCCTTCTTGGCCAATGAGATTCCATCAAACCTCAATAGGAGGAAACAAATCAGGAGGGGAAAGTAGTGATTCAGCACTATCAAGCAAAAATGAGAATCCTTTTGAAGAAGAATCACCATTAAGTTGTAAAAAAGGAACTTCATTTTCATCtgataaaaataataataatcataatCAGATTTTCGATGAACAG…
PsbZIP59	rna-XM_051027770.1	Protein	MAQLPPKIPIMSSPSWSDFSPHQKNSMPTSFSTNNIVFNNNVSTNNYHQNQNPSWVDEFLDFSSARRGAHRRSVSDSVAFLELPMLDDCRGKDGENNINDDDNEFDKFDDEQFMSMFNDEIAGVHNMQPILSSSNTSSPSDQNFVNNENENENEMINKEEKKENDLREMKKEEDDEKQLKNEPEEVESQCNQENSQPQNNNNNASSSNDRITDPKRVKRILANRQSAQRSRVRKLQYISELERSVTSLQAEVSVLSPRVAFLDHQRLLLNVDNSALKQRIAALAQDKIFKDAHQEALKREIERLRQVYHHQNLTKKENATGSPLPSPSHKPLCDPQSENEQLLNGNTCAAVASKERVEETVVSALT*
PsbZIP59	rna-XM_051027770.1	CDS	ATGGCACAATTACCTCCCAAGATTCCAATCATGTCATCCCCAAGTTGGTCAGATTTTTCACCTCATCAAAAAAATAGTATGCCAACCTCCTTTTCAACCAACAACATTGTCTTCAACAACAACGTTAGCACTAACAATTATCATCAGAATCAAAACCCTTCATGGGTGGACGAGTTTCTCGACTTCTCGTCCGCTAGGCGGGGAGCTCACCGTCGGTCTGTGAGCGACTCCGTGGCGTTCTTGGAATTGCCAATGCTCGACGATTGCCGCGGGAAAGATGGTGAAAACAATATTAACGATGATGACAACGAGTTCGACAAGTTTGATGATGAACAGTTTATGTCCATGTTCAACGATGAAATAGCCGGTGTCCATAATATGCAACCGATATTGTCCTCG…
PsbZIP6	rna-XM_051056340.1	Protein	MDPKFIGKQPPVIIDLERMPERGSHHRRSHSDTSFRFAAANFDDLLLFDPSDFDISNFPLPSPVSDAVPMTVDSDESNGKSASARHLRSLSVDSEFFDGLGFSGGGDEKVEERKVNRHRHSNSMDGSSATSFDGDCSMGMVDGVKKSMPPEKLAELALIDPKRAKRILANRQSAARSKERKTRYTSELERKVQTLQTEATNLSAQLTILQRDTTDLSAQNKELKMKLEAFEQQAQLREDLNEALKKELQRLRAQKNHLIAVTGNPSYNGMFSQFSTQLTMQDMGNPQSQQARSGMPPSRSDQPFNGLGRPNFMDFNQQK*
PsbZIP6	rna-XM_051056340.1	CDS	ATGGACCCTAAGTTCATCGGAAAACAACCGCCGGTAATAATCGACCTAGAACGCATGCCGGAGCGTGGCTCCCACCACCGTCGCTCACACTCCGACACTTCCTTCCGTTTCGCCGCAGCCAACTTCGACGACCTTCTCCTCTTCGACCCGTCCGACTTCGACATCTCCAACTTCCCTCTCCCATCTCCTGTCTCCGACGCCGTTCCGATGACGGTCGATTCCGACGAATCCAACGGGAAGTCTGCTTCCGCGCGTCATCTCCGGAGCTTGTCTGTGGATTCTGAGTTCTTTGACGGATTAGGGTTTTCGGGAGGTGGTGATGAGAAAGTTGAAGAGAGGAAGGTGAATCGTCATAGGCATAGTAATTCGATGGATGGTTCTTCAGCGACGTCGTTTGAT…
PsbZIP60	rna-XM_051022627.1	Protein	MPSKKPIDASQSKKHEKVIDLEEERSDEEDDTLVHHLKPSVAKKTKTRKGKSVADLMTAKTSKKVVAANFTKKGGILGLTSRFLLEKAFIFAEADNKDAFEAIFALLIYGIMLFPNTDEFVDVNAIRIFLIGNPIPTLLGDTYHSIHHRTKKGGGTILCCASLLYKWFISHLPRSRLFRENPQKLRWSQRFMSIDQGSIHWYDPYYDVGVIIDNCGEFSNVPLLGVHGGINYNPILARRQLGYPMTDKPDNLLLSGFFYLNEEESSGLKDRIIHVWRNIHRKGKDRLGRKNCVDFDPYTQWVCARASEFKMPYALEKPSFPFAITSSSTIPIENRQEFQEVLDRLKLERDTWEVKLNHQYNTRASRRRRMNKLEQENQELRKEVITLKDSLERLTAMMD…
PsbZIP60	rna-XM_051022627.1	CDS	ATGCCTAGCAAGAAACCTATAGATGCTTCTCAATCTAAGAAGCATGAAAAGGtgattgatttggaggaagagagaTCAGACGAGGAAGATGACACTTTGGTTCATCAtttgaaaccaagtgttgcaaagaaaacGAAGACCAGGAAAGGTAAGTCTGTGGCTGATTTGATGACCGCCAAAACCAGTAAGAAGGTTGTTGCTGCCAACTTCACTAAAAAAGGAGGGATTCTAGGTCTAACCTCTAGATTCCTGTTGGAGAAAGCCTTTATCTTTGCAGAAGCAGATAATAAAGATGCCTTTGAAGCCATTTTTGCTCTACTTATTTATGGAATTATGCTCTTCCCAAACACTGATGAATTTGTGGATGTTAATGCTATACGAATCTTCTTAATTGGTAAC…
PsbZIP61	rna-XM_051028155.1	Protein	MDKDKSLGLGGGLPPPSGRFSGYSSTGSGFNVKSEPSSSSFPPLPPATSSDSSGFSHDISRMSVNPPRNRGHRRAHSEILTLPDDISFDSDLGVVGGADGPSFSDDTEEDLLSMYLDMDKFNSSSATSTFQMGEQFNAGGGSGLGPVSAGQASGAGTSSGENAALGTNERPRIRHQHSQSMDGSTTIKPEMLVSGSEDLSAADSKKAMSAAKLAELALIDPKRAKRIWANRQSAARSKERKMRYIAELERKVQTLQTEATSLSAQLTLLQRDTNGLNSENSELKLRLQTMEQQVHLQDALNDALKEEIQHLKVLTGQAIPPNGGPMMNFASFGGGQQFYPNNNNNNNNNNNNNNNNSNNNNHAMHTLLAAQQFQQLQIHPQKQQHQFQHPFQQHQQHIQ…
PsbZIP61	rna-XM_051028155.1	CDS	ATGGATAAGGACAAATCTTTGGGTCTTGGCGGTGGTTTACCACCTCCATCAGGACGTTTTTCAGGTTACTCGTCTACTGGAAGTGGTTTCAATGTGAAATCTGAACCCTCGTCGTCGTCGTTTCCGCCGCTTCCTCCTGCAACTAGTTCAGATTCTAGTGGTTTTAGTCATGATATTAGCAGAATGTCTGTTAATCCCCCGAGGAATAGAGGTCATAGGCGTGCTCATTCTGAGATTCTCACGTTGCCGGATGATATTAGCTTTGATAGTGACCTTGGTGTAGTTGGTGGTGCTGATGGACCCTCTTTCTCTGATGATACTGAGGAGGACTTGCTGTCCATGTACCTTGATATGGATAAATTCAATTCGTCGTCTGCAACATCGACATTTCAAATGGGT…
PsbZIP62	rna-XM_051029974.1	Protein	MEAFDQRGSGSNNQKIIHAFSSSSLASSPKPPIQLNSMPINQVNQMGFPENHKSYSIGIPPSHPNTNTSLSPKPSSAYPQFLSSSQPQTHSRSLSQPTFLSLDSFSLPPLSPSLYPLSPSPFLDSGSKDVSMEENLAASHAPSPNRGHAVQHGHCLPPRKGHRRSSSDTPLGISEFVNSVPQSGSDRQNLVSGGEKFGSEKPIQLVLKDRSCLDGFGRESFNARKEDDAAAMDDLFSAYMNLENMNNMSFSGMEDSRTSGSKTVESSDNEAESHVKGISSKGASSSCSDERREGIKRSSNGDIVSTTRHRRSFSLDGSIGNFHIEDGSPKLPPLQGRAGRHSPSNSMDSSKTAEIGMEFGNGEFSSEEMKKIMENDKLAEIALSDPKRAKRILANRLSA…
PsbZIP62	rna-XM_051029974.1	CDS	ATGGAAGCTTTTGATCAAAGAGGTAGTGGTAGTAATAATCAAAAAATTATTCATGCATTTAGTTCTTCTTCATTAGCTTCATCTCCCAAACCCCCAATTCAATTGAATTCTATGCCTATCAATCAAGTTAATCAAATGGGTTTTCCTGAAAATCACAAAAGTTATAGTATTGGTATACCACCCTCACACCCTAATACCAATACCAGTTTATCACCTAAACCTTCATCCGCTTATCCCCAGTTTTTGTCTTCTTCACAACCCCAAACCCATTCTAGGTCTTTGTCTCAGCCCACTTTTCTCTCTCTAGATTCCTTTTCACTGCCTCCATTGAGTCCTTCACTTTATCCTTTAAGTCCCTCCCCTTTTTTGGACTCGGGTTCTAAAGATGTTTCCATGGAG…
PsbZIP63	rna-XM_051035608.1	Protein	MATSSGNSSVYTKSQSYGSEEDLQDLKLLMDQRKRKRKQSNRESARRSRMRKQKHMDDLIVEVERLRNEKSEMITRTNMSTQHLLKMEAENCVLRAQMCELNQRLQSLNDIINMMNATTISEVNYQNNDCFLTVADNCFMNQMNNMSYLNQLPIMASADMFMW*
PsbZIP63	rna-XM_051035608.1	CDS	ATGGCCACGTCTAGTGGAAACTCTAGTGTGTACACAAAATCTCAAAGCTATGGCTCTGAGGAAGATTTGCAAGATTTGAAGCTTTTGATGGATCAAAGAAAGAGGAAGAGAAAACAATCGAACCGCGAATCGGCGAGAAGATCGAGAATGAGGAAGCAGAAGCATATGGATGATTTAATTGTTGAAGTTGAAAGACTAAGAAATGAAAAGAGTGAAATGATTACAAGGACGAACATGTCAACACAACACTTATTGAAAATGGAGGCTGAGAATTGTGTTCTAAGAGCTCAAATGTGTGAACTTAATCAAAGGCTACAATCATTGAATGATATCATCAACATGATGAATGCAACAACAATTTCAGAAGTTAATTATCAGAATAATGATTGTTTTTTAACA…
PsbZIP64	rna-XM_051029731.1	Protein	MSSFNSDDACYTEGNTIDGFHVSDFGAFGQPYRLEDVVALSGNSNSVFNSLKVSGKTISPGPVHFSTLGKFPTSLDKSPLENQTEPPRLQLTKLQSSNPSSSTILSVHIENQEEFAMADASHRTDISTDVDTDDKNQRFDTNQSLAVVGSDSSDRSKDKSDQKTLCRLTQNREAARKNRLRKKAYVQQLESSRLKLTQLEQEIQRAR*
PsbZIP64	rna-XM_051029731.1	CDS	ATGTCGAGCTTCAATTCCGACGATGCATGCTATACAGAAGGGAACACAATTGATGGTTTTCATGTTTCTGACTTCGGAGCATTTGGTCAGCCGTATCGCCTAGAGGATGTCGTTGCTCTGAGTGGAAATTCAAACTCGGTTTTTAACTCACTAAAAGTAAGTGGCAAAACAATTTCTCCTGGCCCTGTTCACTTCAGTACTCTTGGAAAGTTTCCAACTTCACTTGATAAAAGCCCCTTGGAGAATCAAACGGAGCCACCTAGGTTGCAATTAACAAAGCTTCAATCATCAAATCCTAGCAGCAGTACGATATTAAGTGTTCATATAGAAAACCAGGAAGAGTTTGCCATGGCCGATGCCAGTCATAGGACTGATATTTCTACTGATGTTGACACCGAT…
PsbZIP65	rna-XM_051036144.1	Protein	MEPKWGSILTPSSIFSGFEDLKWITEFDHELFTKRPVTVGVETETESANDIDVKPFKVDPFTGVGDVCSGNVADAADFQNLDTVTSFSTCGEPTNTNTFVSSQNLTPKQSTITATIDSQSSISATVTSPVSANKPSSRENQTKGVTTTSGSSRDPSDVDDEAGPCEQSTNPVDMKRLRRKVSNRDSARRSRRRKQAHLADLEVQVEQLRLENAGLFKQLTDASQQFRDANTNNRVLKSDVEALRAKVKLAEDMVSRGTLPTFNNQLLQNHSQLSTTPPQINTNNLRCMAHVSPTITVHGNDASYGVTGQNSVIGLGDFDISCSDFNNGVNNDAVSSLTSIWQ*
PsbZIP65	rna-XM_051036144.1	CDS	ATGGAACCAAAGTGGGGAAGCATTCTAACGCCGTCCTCCATTTTCTCCGGCTTCGAAGATCTCAAATGGATCACGGAGTTCGATCACGAACTTTTCACGAAGCGGCCAGTTACTGTAGGAGTCGAAACAGAAACCGAATCAGCGAACGACATCGACGTGAAACCGTTTAAAGTGGATCCATTCACCGGCGTCGGCGATGTTTGCTCCGGTAACGTCGCTGATGCCGCCGATTTTCAAAATCTGGATACGGTAACTTCATTTTCAACATGTGGTGAACCGACAAACACTAATACTTTTGTATCCTCCCAAAACCTCACTCCCAAGCAATCTACCATCACTGCAACAATAGATTCTCAATCATCCATTTCTGCTACCGTTACGAGTCCAGTGTCAGCTAAT…
PsbZIP66	rna-XM_051035541.1	Protein	MGFSLAFEKTEQDTRFLGSNNNNSMIMVSSNVVKSITNSSTSKLESLSQQQHNHYHLYHHQQQQQQQQHHQQQQQQQQHHRMHDDHQISFGMMPSSSSSSIPGNYLSKDSSAFDLGELDQAFFLYLDGQSQTQADPSTLQDQGQNSSSSAMRPPPTLNIFPSQPMHVSPPPPPSNSKASMGLTSPQTSGSKIISQPTMELANQRNQTPSAPAPPKPVKRENNRRGTTSSSEHEGPKTPDPKTLRRLAQNREAARKSRLRKKAYVQQLESSRIKLNQLEQELQRARAQGVLMGGGAILGGDQGIPISMNNITSEAAMFDLEYGRWLEEHLRLVCELRAAVDEHLHENELRLYVENCLAHYDQVINLKNILARTDVFHLVFGMWKTPAERCFMWIGGFRPS…
PsbZIP66	rna-XM_051035541.1	CDS	ATGGGTTTTTCTTTGGCTTTTGAAAAGACAGAACAAGATACAAGGTTTTTAGGTTCCAACAACAACAATTCTATGATCATGGTTTCTTCTAATGTTGTTAAGAGCATAACAAATTCATCAACATCTAAACTTGAATCACTCTCACAACAACAACACAACCATTATCATCTTTATCATCACCAacaacagcagcagcaacaacaacatcatcaacagcagcaacagcaacaacaacatcatcgTATGCATGATGATCATCAAATTTCTTTTGGAATGATgccatcttcatcttcatcctccATCCCTGGGAACTACTTAAGCAAGGATTCAAGTGCTTTTGATTTAGGTGAATTGGATCAAGCTTTTTTCTTGTATCTCGATGGACAATCACAAACACAA…
PsbZIP67	rna-XM_051030557.1	Protein	MDVVDWESILDDLPELEVADFFQDGIIPPDSFADHPSPNSSMSQLENLLMTDFDNGEGIASPESDYDKLLEEILVQPLPQSEESLTPSDKDRVDPLTPEEVPHEPVSKKQIRQMRNRDAAVKSRERKKMYVKNLESKSRFFEGECRRLEHLLQCCYAENHALRLCLQSRGAFGASMTMQESAVLLLESLLLGSLLWFMGIMCQLSLPLLLWLTVLPPRENVKHKGLRSVALKRPNSNIKYFLTQSFVKSRRCQASRTKMKDDKDDFIVF*
PsbZIP67	rna-XM_051030557.1	CDS	ATGGACGTTGTAGATTGGGAATCTATCCTCGATGATTTACCAGAGCTTGAAGTCGCCGATTTTTTTCAAGATGGAATTATTCCTCCTGATTCCTTCGCAGACCATCCCTCGCCAAATTCATCTATGTCGCAGCTTGAGAACTTGCTCATGACAGATTTCGACAACGGAGAAGGAATCGCGTCGCCGGAATCCGACTATGATAAGCTTCTCGAGGAGATTCTCGTTCAGCCGCTTCCTCAATCGGAGGAAAGTTTGACTCCTTCTGATAAAGACAGAGTTGATCCGTTAACTCCCGAAGAGGTTCCTCATGAACCCGTCTCAAAGAAGCAAATACGGCAGATGAGGAACAGGGATGCTGCTGTGAAATCAAGAGAGAGGAAGAAGATGTATGTGAAAAAC…
PsbZIP68	rna-XM_051036061.1	Protein	MGKEEFNPFGRPYNFMVPQDQTPNQPMPPHWSTTMQAYYNPGSAPNPFYNPLAAGPYLYQQYMWQNQANNALLHYDALNDPARLSNKPPVAKDATLAFSEMVRRNIGEGKQDFNKLFAGNSQPLSLITGDLREYGNTSSAPKNVRDGTSISVPSGSKRSPEEEQEGTNNVFPSSLTLKPNMIIGDENPSGLTQNLETFAKESDADAETQLKNMEGSDDIRKERKRQSNRESAKRSRIRKQQECEELSKTIDTLKDENSVLTQRLVTLSEECQELTIENNSIEEELVKRYGSESIADLLLMKPVSGGFPKSV*
PsbZIP68	rna-XM_051036061.1	CDS	ATGGGGAAAGAAGAATTCAATCCATTTGGGAGGCCTTACAATTTTATGGTGCCTCAAGATCAAACTCCAAACCAACCTATGCCCCCACATTGGTCTACAACTATGCAGGCTTATTACAATCCCGGGTCTGCTCCAAATCCCTTTTATAATCCACTTGCAGCTGGTCCTTACTTGTATCAGCAGTACATGTGGCAGAATCAGGCAAACAATGCACTACTTCATTATGATGCTCTAAACGATCCCGCTAGGCTCTCCAATAAACCTCCTGTAGCTAAGGATGCTACACTGGCCTTTTCAGAAATGGTACGCAGGAATATTGGCGAAGGAAAGCAAGATTTCAACAAATTATTTGCTGGAAACTCACAACCTTTAAGTTTAATAACTGGGGATTTGAGAGAA…
PsbZIP69	rna-XM_051033892.1	Protein	MELGRRNTKKYTFKCPDLTELKKLGSMIVSLEDFRAQYGRLMGILKTKVEDGDLNTLVQFYDPLYHCFTFPDYQLMPTLEEYSYWFGLPVSNKLPFSGSEKTPTSAAIAEALHLETSVVKDNFTKKGGILGLTSRFLLEKAFIFAEADNRDSFEAIFALFIYEIVLFPNIDDFVDVNAIRIFLIGNPIPTLLGDTYHSIHHMTKKGGGTILCCPPLLYKWFISHLPISRLFRENPQKLRWSQRFMSIDQGSIHWYDPSYDVGVIIDSCDEFPNVPLIGVHGGINYNPILARRRLGYPMADKLDNLLLSGFFYLNDKESSGLKDGIIHVWRNIHRKGKDRLGRKNCVAFEPYTQWVCARASELKMPYALEKTSFPFAITSSSTIPIENREEFQEVLDRLK…
PsbZIP69	rna-XM_051033892.1	CDS	ATGGAACTTGGAAGGAGGAATACCAAGAAATACACTTTCAAATGTCCTGACTTAACAGAGTTGAAGAAGCTTGGTTCTATGATAGTTAGTCTAGAGGATTTCAGAGCTCAGTATGGAAGACTTATGGGTATcttgaagaccaaggttgaagatggAGATCTCAACACACTGGTACAATTTTATGATCCACTCtatcattgcttcacatttccagaCTACCAACTTATGCCAACTCTAGAAGAATACTCTTATTGGTTTGGTTTGCCAGTTTCTAACAAATTACCATTCAGTGGTTCAGAGAAGACCCCTACATCAGCAGCTATTGCAGAAGCACTTCACCTAGAAACGTCTGTTGTGAAGGACAACTTCACTAAAAAAGGAGGGATTCTAGGTCTAACC…
PsbZIP7	rna-XM_051016909.1	Protein	MMALSMHKDANNQMDAGKYVRYTPEQVEALERVYTECPKPSSLRRQQLIRECPILSNIEPKQIKVWFQNRRCREKQRKEASRLQTVNRKLSAMNKLLMEENDRLQKQVSHLVYENGYMKQQIHTASAATTTDNSCDSVVMSGQNQQQNPHQRPQRDANNPAGLLAVAQETLAEFLSKATGTAVDWVQMIGMKPGPDSIGIVAVSRNCSGIAARACGLVSLEPTKVAEILKDRLSWYRDCRCVDVLNIVPTGGGGTIELLYMQTYAPTTLAAARDFWTLRYTTSLEDGSLVICERSLNVSTGGPTGPASTNFVRAEMLPSGFLIRPCEGGGSIIHIVDHVDLDVWSVPEVLRPLYESSKILAQKLTIAALQHVRQIAQESSGEIQYGGGRQPAVLRTFSQ…
PsbZIP7	rna-XM_051016909.1	CDS	ATGATGGCACTTTCTATGCATAAAGACGCTAATAACCAAATGGATGCTGGTAAGTATGTGAGGTACACTCCTGAACAAGTTGAAGCTTTGGAGAGAGTTTACACAGAATGTCCAAAGCCTAGCTCTTTGAGAAGACAGCAGCTCATTAGGGAGTGTCCTATTCTTTCCAACATTGAACCTAAACAGATCAAAGTTTGGTTTCAGAATAGAAGGTGTCGGGAGAAGCAAAGAAAGGAAGCTTCTCGTTTGCAGACAGTGAATAGAAAACTGTCTGCTATGAACAAATTGTTAATGGAAGAGAATGACCGTCTGCAGAAGCAAGTTTCTCACCTGGTTTATGAGAATGGATACATGAAGCAACAGATTCACACTGCTTCTGCTGCAACTACCACAGACAAT…
PsbZIP70	rna-XM_051030519.1	Protein	MDRVFSVDEIPDHFWSPPIHVSGADESSTMSRSASEWAFQRFLQEASVSATSPPSSSSVADVDPQSKLTTIAPRDAAVLSNGHPHPSPPVVAVDSEEYRAVLKSKLNLACAAVAMTRGSLTKSQDLASFPENGSQSSNPTQVGTQPIFEASAPSGNDPPILQDKDGNVPPAIPSIPPPVQKKTVVAIRPSTSGSSRELSDDDEAEGETDMNDNTDPADVKRVRRMLSNRESARRSRRRKQAHLTELETQVSQLRGENSSLVKRLTDVSQKYTDSAVDNRVLKADVETLRAKVKMAEETVKRITGLNPMFHIMPDISSMGMPSFDGSPSDNSADAAVPVQDDPHHHFYQPASNNPMPCHEMRVNNGLGETSIENVQQNNAAVVGGGNKAGQTAPPVHRVA…
PsbZIP70	rna-XM_051030519.1	CDS	ATGGATAGGGTATTCTCCGTTGATGAAATCCCCGACCACTTCTGGTCACCGCCGATTCACGTCTCCGGCGCCGATGAATCCTCCACGATGAGCCGCAGTGCTTCCGAGTGGGCTTTTCAACGCTTCCTTCAAGAAGCTTCGGTTTCTGCCACATCTCCCCCTTCTTCTTCCTCTGTTGCTGATGTGGACCCTCAGTCTAAACTCACCACCATCGCACCAAGGGACGCCGCAGTTTTGTCCAATGGTCATCCACATCCTTCTCCTCCGGTGGTGGCCGTTGATTCCGAGGAATATAGGGCTGTGTTGAAGAGTAAGCTTAATCTTGCCTGCGCTGCGGTTGCCATGACTAGGGGATCTTTGACTAAATCTCAAGATCTAGCCTCTTTTCCTGAGAATGGA…
PsbZIP71	rna-XM_051036300.1	Protein	MASGHRHVSSGSDGGDLLLDEKKRKRMLSNRESARRSRMRKQKQIEDLAEEAGRLQSENDFLKQKIKATEDAYTEMEAANNVVRAQTMELKDRLRFLNSVVKNAEDANGRSNDMSLFSDPLLKPWFMPHSNYALIASNDMLMH*
PsbZIP71	rna-XM_051036300.1	CDS	ATGGCTTCTGGTCACCGTCACGTAAGTTCCGGCTCAGACGGCGGAGATCTACTCCTCGACGAGAAGAAGAGAAAGCGAATGCTGTCGAACCGCGAATCCGCGAGGCGTTCGAGGATGAGGAAGCAGAAACAGATTGAAGATCTGGCCGAAGAAGCTGGCAGGTTGCAAAGTGAGAACGATTTCCTTAAGCAGAAGATTAAGGCGACGGAGGATGCATATACTGAAATGGAAGCGGCAAACAATGTTGTTAGGGCACAAACAATGGAGCTGAAAGATCGGTTACGCTTCCTCAACTCGGTGGTGAAAAATGCTGAAGATGCTAATGGTCGCTCTAATGATATGTCTCTGTTTTCTGATCCTCTTCTCAAGCCTTGGTTCATGCCTCATTCGAATTATGCT…
PsbZIP72	rna-XM_051032027.1	Protein	MGTQVSDGDYVASLQARVKELEAENANLLSRLAHCHCSQDDQILYGPDYKDAKVTEPKKSNGESQRKIRNKPGYSTAFLSHHSKRYVALKVMYFGKRFYGFSAEAQMEPSVESEIFKALKTTRLLVGDKKDSQYSRCGRTDKGVSSVGQVIALFLRSKLKISGVNNGSSGEYVFEEKHEGELDYVRVINRELPNDIRVLGWCPVPVDFHARFSCLSREYKYFFWKENLNILAMKTAGTKLLGEHDFRNFCKMDAANVHTYMRCISMFDISPTDVSYDGNQLWVIKFRGRAFLWHQVRCMVAVLFLVGQGLESPDLCRDIQLQGREFEPTTSHLFTFKRIPRKPQYVMASEAPLVLQSCEFENLKFMCSPDSGKALRAHLVNECQIYQLETAIFGEAILN…
PsbZIP72	rna-XM_051032027.1	CDS	ATGGGGACGCAGGTGAGCGATGGTGATTACGTGGCCAGCTTGCAAGCCAGGGTCAAGGAATTAGAAGCTGAGAATGCAAATCTTTTATCTCGACTTGCTCATTGTCACTGCTCTCAGGATGATCAAATATTATATGGTCCCGATTATAAAGATGCGAAAGTGACCGAACCGAAAAAATCCAATGGGGAATCACAAAGGAAGATAAGGAATAAGCCAGGCTATAGCACAGCGTTTCTGAGTCATCACAGCAAGAGATATGTAGCTTTAAAAGTAATGTACTTTGGAAAAAGGTTCTATGGTTTTTCTGCCGAGGCACAAATGGAACCATCTGTTGAGTCTGAAATTTTTAAAGCTCTTAAGACAACAAGGCTATTGGTTGGTGATAAGAAGGATTCGCAG…
PsbZIP73	rna-XM_051030546.1	Protein	MASSKLMSSSNSINSDTPSSPSSKPHFTTSNFLSVPDTSNFFTDQTSLADAVATPRTVDDVWRDIVAGDHRECKEEIPDEMMTLEDFLVKAGAVDGEDVDGDVKMSIPMTENLSGSGVFSLDASFQGIESVEGSVAGFGNGVEVVEGGKGKRGRPVMEQLDKAAQQRQRRMIKNRESAARSRERKQAYQVELESLAVKLEEENDRLIKEKAERKKERFKQLMENVIPVAEQRRPPRLLRRVRSLQW*
PsbZIP73	rna-XM_051030546.1	CDS	ATGGCGTCCTCCAAGCTCATGTCTTCTTCCAATTCAATCAACTCCGACACACCTTCGTCTCCATCTTCCAAACCTCATTTCACCACATCCAATTTCCTCTCCGTTCCCGACACTTCCAACTTCTTCACGGATCAAACCTCACTGGCTGACGCGGTAGCAACTCCGAGAACGGTTGACGATGTTTGGAGAGATATTGTCGCCGGAGATCACAGGGAGTGTAAGGAGGAGATTCCGGACGAGATGATGACGCTTGAGGATTTTCTCGTGAAAGCCGGTGCGGTTGACGGTGAAGACGTGGATGGTGATGTTAAGATGAGTATACCTATGACGGAGAATCTCAGTGGGAGTGGTGTGTTTTCTTTGGATGCGAGTTTTCAAGGAATTGAGAGTGTGGAAGGG…
PsbZIP74	rna-XM_051036100.1	Protein	MDPSFIGTTPSTAENHHHTSNCADTMEFDERLDNLLRRDLSEFDFSLFDIPLPLSSQQPVTGGMPIDPVPAPAQPPQFQSFSKVSDNVNLIKTNRALAAYGRNRGGETVLGHRHDSNRVCLSSGSSAPSSYKKRMVIPAEKLAELEIADPRKAQRIIANRISAKKSKEKKKNYEKELEKRVELLQIKADTVTAERMMAMNEAMELTAEYKRIKDLIQSKLQHQEQQRAVIELMKDEANILEMQIHELNTAMADLSFGEPASQSQLQIPPQPEFYTPPQPPLVPPPPSSFGEPLLPPLPSSLGEPLLPPLPSSFSEPLLPPPPFPIGEPLEPLVPPPQSLFGEPLVPPQTSPFGEHLLPPPLTPFGEPFSDHFIGTSFSNNPWN*
PsbZIP74	rna-XM_051036100.1	CDS	ATGGATCCGAGCTTCATCGGAACTACTCCTTCTACTGCGGAGAACCACCACCACACTTCCAATTGTGCTGACACCATGGAGTTCGACGAAAGGTTGGATAACTTGCTTCGGCGGGATCTTAGTGAGTTCGACTTCAGCCTCTTTGACATCCCATTACCGCTTTCTTCACAGCAGCCGGTAACAGGTGGGATGCCTATTGATCCGGTTCCTGCACCTGCACAGCCGCCACAGTTTCAGAGCTTCTCTAAGGTATCTGATAATGTCAATTTGATAAAAACTAACCGTGCCCTGGCTGCATATGGTAGAAACCGCGGGGGCGAGACTGTATTAGGCCACCGCCATGACAGTAACCGTGTTTGTCTCAGCAGCGGGTCCTCAGCGCCATCGTCTTACAAGAAG…
PsbZIP75	rna-XM_051035862.1	Protein	MQRLNATTESSSPLYSHSSFLLRGDESNLNPTRFFDPHLSFQQHYAVDLSSMFGAKSNNVAVAASNLQYGTFNTNFGSASSSGMGDNTQKTEETSTEDIDADDKNNQCFSAVSWCNGVENEALVVVDSKDQCRNKEKSEEQKNLRRLVQNREAARKSRLRKKAYVQQLESSRLKLAQIEQELQQVHQQSVFVATGVAADHGHSVVGNSNSGALAFDMDYARWVDEHQRLINGIRSALNSQMGDNELHLLVDGVITHYDELYRLKRVGAKADVFHILSGLWITPAERCFMWLGGHRSSELLKIVRNHIDPLTDQQLMGIYNLQHSSQQAEDALSQGMEALQQSLSETLSSTTNGSGNVAEYMGQMAIAMAKLATLETFIHQADLLRQQTLQQLRRILTAH…
PsbZIP75	rna-XM_051035862.1	CDS	ATGCAAAGGCTCAACGCAACTACTGAATCATCCTCACCACTCTATTCTCATTCTTCATTCTTGTTGAGGGGAGATGAATCCAATCTTAATCCAACACGTTTCTTTGATCCTCATCTTTCATTTCAACAACACTATGCTGTTGATTTAAGTTCTATGTTTGGTGCAAAGTCTAACAATGTTGCTGTTGCAGCAAGTAACTTGCAGTATGGAACATTCAACACTAATTTTGGTTCAGCTTCTTCTTCAGGCATGGGAGATAACACTCAAAAGACTGAAGAAACTTCAACAGAAGACATTGATGCCGATGATAAAAacaatcaaTGTTTTTCTGCTGTGTCTTGGTGCAATGGTGTTGAGAATGAGGCTCTTGTGGTTGTTGATTCCAAGGATCAATGTAGG…
PsbZIP76	rna-XM_051044597.1	Protein	MDSSPSQFVSSRNIGVYDPMHQFSIWEEHFKTNGDLSASMSLIEEADMKLNNQDASYGILGTSIKFEQEGNKITNKMQRRLAQNREAARKSRLKKKAHIQQLESCRLKLLQVEQELDHTRQQGLYIGGGLDSNHSGFAGSANSEIATFKMEYEHWVEEQNRQILELKSALSAHISDIQIGELVNGIMNHYFKLFCMKSDAAKVDVFYVITGMWKTTAEGFFLWIGGFRPSELLKVLVPLIEPLTEEQRFDAYNLEKSCQQAEDALSKGMEKLQGMLVDTVAAGNFVEGIYIPQMATAIERLEALASFVNQADHLRQETLQQMCRILSIRQTARWLLALGEYFQRLRNLSKLWADRPRDPA*
PsbZIP76	rna-XM_051044597.1	CDS	ATGGATTCTTCGCCTTCCCAATTTGTTTCCTCAAGAAATATTGGTGTATATGATCCTATGCATCAATTTAGTATATGGGAAGAACATTTCAAGACTAATGGTGATTTAAGTGCATCCATGTCTTTGATTGAGGAGGCTGATATGAAGTTAAATAATCAGGATGCTTCTTATGGAATATTAGGAACATCTATCAAGTTTGAGCAAGAAGGTAACAAAATTACTAATAAGATGCAAAGACGTCTCGCGCAAAATCGAGAGGCTGCTCGTAAGAGTCGTTTGAAGAAAAAGGCTCATATACAACAATTAGAATCGTGTCGCTTAAAGCTGTTGCAGGTAGAGCAAGAGCTTGATCATACAAGACAACAGGGATTGTATATAGGTGGTGGGTTGGATTCTAAT…
PsbZIP77	rna-XM_051045417.1	Protein	MANSKSSSGVRNFVYPGKQAHALLPPKSPFPSISQAYADYVSNPTVGSRPVNKPREGNAHHQRTSSESHLIEEQPSWLDDLLNEPDTPVRKGGHRRSSSDSFAYIDTLTAPNISYADHDEYKYKNFLSIPAWSPPDFDRNKDARHVPMYSEMNAAKQKNRSWDSFSNMCGAPSGKDSVAFQRSGSPTPSTLYEADRILPTANENYDSVESGLQDIRSSFERKDGLHAKSSASETDTKRAKQQFAQRSRVRKLQYIAELERNVQSLQAEGSEVSAELEFLNQQNLILSMENKALKQRLESLAQEQLIKYLEQEVLEREIGRLRGMYQQNLQQSHQPQQQPPGSHRRTNSRDLDSQFANLSLKHKDTNSGHDPSNGALRI*
PsbZIP77	rna-XM_051045417.1	CDS	ATGGCAAATTCAAAGAGCTCATCGGGTGTCAGAAATTTTGTGTATCCTGGAAAGCAGGCTCATGCTTTGCTTCCTCCCAAAAGCCCATTTCCTAGTATTTCTCAAGCATATGCTGATTATGTCTCAAATCCTACCGTTGGTTCAAGACCTGTTAATAAGCCAAGAGAAGGAAACGCGCACCACCAACGTACTTCATCTGAGAGCCATCTTATTGAGGAGCAGCCATCATGGCTCGATGATCTCCTAAATGAGCCTGATACACCTGTCAGGAAGGGTGGTCATAGGCGTTCATCAAGTGATTCTTTTGCATATATCGACACTCTTACTGCGCCGAACATCAGTTATGCGGATCATGATGAGTATAAATATAAGAATTTCTTATCTATTCCGGCTTGGTCA…
PsbZIP78	rna-XM_051038425.1	Protein	MAFPGGAYSSGTSSFQNSGSGSEGDRNMNLNMNHMQVNITDQKKRKRMQSNRESARRSRMKKQQHMEGLSAQIEELKKENNQISTNVGITTQMYLNVESENAILRVQMAELSNRLQSLNDIIQYIESSNSLFQETDQLFNDCGFLDTWSSFPVNQPIMASNDMLMY*
PsbZIP78	rna-XM_051038425.1	CDS	ATGGCTTTTCCTGGTGGAGCTTATTCATCTGGTACAAGCTCTTTTCAAAACTCTGGATCTGGATCAGAGGGCGATAGGAATATGAATCTGAACATGAATCACATGCAGGTGAATATAACCGATCAAAAGAAGAGGAAGAGAATGCAATCCAACAGAGAATCCGCACGAAGATCAAGGATGAAGAAACAGCAACACATGGAAGGACTTAGCGCACAAATCGAAGAGCTCAAGAAAGAGAATAATCAAATAAGCACAAACGTAGGGATAACTACTCAGATGTATCTGAATGTTGAATCTGAGAACGCAATTCTTAGGGTTCAGATGGCTGAACTAAGCAACAGATTGCAATCATTGAATGATATTATCCAATACATTGAATCAAGCAATTCACTGTTTCAG…
PsbZIP79	rna-XM_051039135.1	Protein	MASSKVVVVSTNPDLTRASSISSSSSSFHLSDSSPPTKPTTMDEILKNIYPAAIEAAKKHQQQKQEQQEYHEQEQPQHLPHFLFNNTVDDVWTDIIAGPGPSTTPSYHQYQYQYQQQYQQQYQHQHQYQHPSSDEGFSACTGGDDVTLEDFLVKAGALPYPHLRQYSSSSDPSHSLDVAAVGKRKAVEETVELDKAALQKQKRMIKNRESAARSRERKQAYTNELERVVKQLETENKQLIEEEEERKKERLKQLKELVLPIMERRQNRRLRRSNSI*
PsbZIP79	rna-XM_051039135.1	CDS	ATGGCGTCGTCCAAGGTGGTTGTTGTTTCAACAAATCCGGATCTTACACGTGCCTCTTCTATATCATCCTCTTCCTCTTCTTTTCATCTCTCTGATTCTTCGCCTCCCACAAAACCCACCACCATGGACGAAATTCTCAAAAACATTTACCCCGCCGCAATAGAAGCTGCCAAAAAACACCAACAAcaaaaacaagaacaacaagaataTCACGAACAAGAACAGCCACAACACCTACCGCATTTCCTCTTCAACAACACAGTCGATGACGTTTGGACGGATATAATCGCAGGCCCAGGTCCCAGCACAACCCCTTCTTATCATCAGTATCAAtatcaatatcaacaacagtatcaacaacaatatcaacatcaacatcagTATCAACATCCTTCTTCG…
PsbZIP8	rna-XM_051021184.1	Protein	MMAVTSACKDGSKIAMDNGKYVRYTPEQVEALERLYHECPKPTSLRRQQLIRECPILSHIEPKQIKVWFQNRRCREKQRKEAGWLQAVNRKLTAMNKLLMEENDRLQKQVSHLVYENSVFRQHTPNGAIATTDTSCESVVTSGQQHPPRDASPAGLLSIAEETLAEFLSKATGTAVEWVQMPGMKVGYLPLCLLTFLSLFSL*
PsbZIP8	rna-XM_051021184.1	CDS	ATGATGGCGGTGACTTCAGCTTGCAAAGACGGAAGCAAAATAGCAATGGACAACGGTAAATACGTACGCTACACGCCGGAGCAAGTCGAAGCGCTTGAGCGGCTCTACCATGAATGTCCCAAACCTACTTCGCTCCGTCGTCAACAGCTTATCAGAGAGTGTCCTATTCTTTCTCACATTGAGCCTAAACAGATCAAAGTCTGGTTCCAGAATCGAAGGTGTAGAGAGAAGCAGAGGAAAGAAGCTGGATGGTTGCAAGCGGTGAATAGAAAGTTGACGGCCATGAATAAGTTGCTTATGGAGGAAAATGATCGGTTGCAGAAACAAGTTTCACATCTTGTGTATGAGAATAGTGTTTTCAGACAACATACACCAAATGGAGCTATTGCCACGACAGAT…
PsbZIP80	rna-XM_051040186.1	Protein	MDTSTRKSTSTFRFKSPDISSLKVLCSKVVALKDNKFRANFGNIVDLLTEKVDYGAITTMSQYYDIPLRCFTFPDFQISPTLEDLERLLNRPIKEYNPFPKLEEGFCLTELSLTLGINTNKLVDNWGVKGSIKGLTQKFLEAHAWEMIKKGRPDFCSATLALLIHGIVLFPNVDKFVDQLAVEVFLTKNPVPFLLADFFHTFHTRHEKKGGTFLCCAHMLHLWMRARMPQSGPFAENKLTWPQRFASLSANSILWYKREWDTKDVIARCGEFSNVPLIGTQGCINYNPAILKRQLGYTMTNPPEERDFIPFVINTVDSLDSNVKRVRKSWTSIVRIDHEWGKKNILAKEPYYVWVKERDMIVKMPFLFYPSSFPLMPEPEPILQEDMDKLTSQIKELEL…
PsbZIP80	rna-XM_051040186.1	CDS	ATGGATACTTCAACAAGGAAAAGCACTTCTACTTTCCGCTTCAAGAGTCCCGACATCAGTTCATTAAAGGTCCTCTGTTCAAAGGTCGTAGCTCTCAAAGACAACAAGTTTAGAGCCAATTTTGGGAACATCGTAGATCTTCTAACCGAGAAGGTTGACTATGGTGCTATCACTACAATGTCCCAATACTATGACAtccctttaagatgcttcactttccccgacttccaaatctctccaaccTTGGAAGACCTCGAAAGACTCCTCAATCGACCAATCAAAGAATACAACCCTTTCCCGAAGTTGGAAGAAGGCTTTTGTTTGACCGAGCTCTCACTCACCTTGGGTATCAACACCAACAAGCTAGTGGACAATTGGGGCGTTAAAGGATCCATCAAA…
PsbZIP81	rna-XM_051038538.1	Protein	MNFSWDAMSVKPSGNVNLARQSSIYSLTFDELQSTVGGVGKDFGSMNMDELLKNIWNVEETQALTCSAVGGGGEGPNSTIGSNLQRQSSLTLPRTLSQRKVDEVWKELMKDDGNSGSSIPQRQPTLGEVTLEEFLVRAGVVKEDVPNHVQQIERPNNNEWFSGFSRSNNSTNLLRFQQPNRNNGDMSDNINLVPKQVPVPVSVPLPPSSINLNHSQRPPPLFPKPTNVAFASSIHMLNNAQLGNPGRRGGMVGVQEHSMNGALVQNSVAPGVGMIGLSAANVTAPIASPGSKLSPDIITKRNLDPLLSPVAYGINRGRKFGAVEKVVERRQRRMIKNRESAARSRARKQAYTVELEAEVAKLKEVNEELQRKQAEFMEMQKSKEDMLQVNKIRYLRRTL…
PsbZIP81	rna-XM_051038538.1	CDS	ATGAACTTTTCTTGGGATGCAATGAGTGTGAAGCCATCTGGAAATGTTAATCTAGCGAGGCAGTCTTCGATATACTCCTTGACTTTTGATGAGTTGCAGAGTACGGTTGGTGGAGTTGGAAAAGATTTTGGATCAATGAACATGGATGAACTCTTGAAGAACATATGGAATGTTGAAGAGACTCAGGCGTTGACATGTTCGGCCGTTGGAGGGGGAGGAGAAGGACCTAACAGTACAATTGGTAGTAATTTGCAAAGACAAAGTTCCTTGACTTTGCCAAGGACACTTAGTCAGAGAAAAGTTGATGAGGTTTGGAAGGAATTGATGAAAGATGATGGAAATAGTGGTTCATCTATCCCTCAGAGACAGCCAACATTAGGTGAAGTGACCTTGGAAGAG…
PsbZIP82	rna-XM_051045459.1	Protein	MAQLPPKVPIPNMTQPWPEFSSHQKMPNLKTVPPLNASNFSNNQQNPSWVDEFLDFSSTRRGAHRRSASDSVTFIEASMMEHCRRRDRDGEFERFDDEQLMSMFGVDEVSGKNMMQPPAAAGAATLYSNSNPSTPSDNNSINEEEEEDEKHHQQQKQLKHESDEDEFDECKQETARVVNDEDEDTNGNTSYSSQKITDPKRVKRILANRQSAQRSRVRKLQYISELERSVTSLQAEVSVLSPRVAFLDHQRLLLNVDNSALKQRIAALAQDKIFKDAHQEALKREIERLRQVYHQQNIKNNASPSPSPKPPCDNDTHIENEHLINV*
PsbZIP82	rna-XM_051045459.1	CDS	ATGGCTCAATTGCCACCCAAAGTTCCAATTCCAAACATGACACAACCTTGGCCTGAATTTTCTTCTCATCAAAAAATGCCTAACCTTAAAACTGTTCCACCACTCAATGCTTCAAACTTCTCCAACAATCAACAAAACCCTTCATGGGTGGATGAGTTTCTCGACTTCTCGTCCACCAGACGAGGGGCTCACAGACGGTCGGCGAGTGATTCTGTGACGTTCATTGAGGCGTCAATGATGGAGCATTGTCGCCGTAGAGACAGGGACGGTGAGTTTGAAAGGTTTGATGATGAACAATTGATGTCTATGTTTGGCGTGGATGAGGTTTCCGGGAAAAACATGATGCAGCCGCCAGCCGCAGCCGGAGCAGCTACATTGTACTCTAACTCAAACCCTTCA…
PsbZIP83	rna-XM_051045974.1	Protein	MEDGELDFSNQDVFPNPNMAEFPSSGSMDSFFDELLKDTHACTHTHTCNPPGPDSSHTHTCYHVHTKIVPASEEDQVGTDDTAESSEKKSKKRPVGNKEAVRKYREKKKARAASLEDEVTKLRALNQHLMRKLQGQAALEAEVARLKCLLVDIRGRIEGEIGSFPYQKPTNPNPSIPNLPGSYVMNPCNVQCDDRVYCHGPGADGRFAAEGVSPNEEAFDGCEFESLQCLGGQNLGLKDLHGCGVGPTMSNVNSQSSNKRKGGSRAAKAG*
PsbZIP83	rna-XM_051045974.1	CDS	ATGGAAGACGGTGAACTTGATTTCTCGAATCAGGATGTTTTTCCGAATCCAAACATGGCTGAATTTCCGAGTAGTGGTTCAATGGACAGTTTCTTTGATGAACTGTTGAAAGATACACACGCTTGTACTCATACGCACACGTGTAATCCACCTGGTCCTGATTCTTCGCACACTCATACTTGTTATCATGTTCATACCAAAATTGTGCCTGCATCTGAAGAAGATCAGGTTGGTACTGATGATACTGCTGAGTCTTCTGAGAAGAAGTCCAAGAAACGTCCGGTGGGGAATAAAGAAGCTGTTCGGAAGTATCGTGAGAAGAAAAAGGCTAGGGCTGCCTCGTTGGAAGACGAGGTTACGAAATTGAGGGCTTTGAATCAGCACTTAATGAGGAAGTTG…
PsbZIP84	rna-XM_051038310.1	Protein	MKPNNHMEQLSIPQFNQSQMRRNQHHHQQHQQHQQVQQQNHHFQDGSNKRAGIPPSHPHQIPPISPYSQIPVSRPIMPSHNTSPTPSHTRSLSQPSFFSLDSLPPLSPCPFRDSSSTSLSEHADVSMEDRDVSLPPFARNPSLPPRKSHRRSNSDIPFGFSTVLQSSPPLIPLRGREIAKPNPSAVKRETGWERNVDSNNNNVEEKKSFSPEGEVVDDLFSAYMNLDNIDAINSTGNEDKNAAVTDNRDDLDSRASGTKTNGGDSSDNEAESSVNESGDSMQRREGMKRSAGGDIAPTTRHYRSVSMDSFIGKLNFNDESSKLPPSPGGLMSPGNSGDGNSAAFSLEFGNGEFSGPELKKIMANEKLAEIAMADPKRAKRILANRQSAARSKERKMRYI…
PsbZIP84	rna-XM_051038310.1	CDS	ATGAAACCGAACAATCACATGGAACAGTTGAGTATACCTCAGTTTAATCAATCACAAATGCGAAGAAATCAGCATCATCATCAACAGCATCAACAGCATCAACAGGTTCAGCAACAGAATCATCATTTTCAAGATGGAAGTAACAAGAGAGCAGGTATACCACCGTCTCACCCGCACCAGATCCCACCTATTTCACCCTACTCTCAGATCCCGGTTTCACGGCCGATAATGCCTTCCCATAACACTAGTCCTACACCTTCCCACACTCGATCACTCTCTCAGCCCTCTTTTTTCTCTCTCGATTCTCTTCCGCCTCTTAGTCCTTGTCCGTTTCGTGACTCTTCGTCCACGTCGCTCTCGGAACATGCTGACGTGTCGATGGAAGATCGTGACGTCAGC…
PsbZIP85	rna-XM_051045846.1	Protein	MASSSGTSSGSGSGSGSGSSLLQNSGSEEDLQALMDQRKRKRMISNRESARRSRMRKQKHLDDLVSQVTKLRKENQEMLTSVNITTQQYLSVEAENSVLRAQIGELSNRLESLNEIVGVMNSSNGVFVEPNNSFFFFNPLSNMSYMNQPIMASSDILQY*
PsbZIP85	rna-XM_051045846.1	CDS	ATGGCTTCATCAAGTGGAACATCATCAGGTTCgggttcaggttcaggttcaggttcatCTCTGCTACAAAACTCAGGTTCGGAAGAAGATTTACAGGCTTTGATGGATCAGAGAAAGAGGAAGAGGATGATATCGAACCGCGAATCGGCGAGACGGTCTCGGATGAGGAAACAGAAGCACTTGGATGATCTTGTTTCTCAAGTGACAAAACTGAGGAAAGAGAATCAAGAAATGCTCACAAGTGTTAATATCACCACTCAACAATATTTGAGTGTTGAGGCTGAGAATTCTGTTTTGAGGGCTCAGATTGGTGAATTGAGCAACAGGTTAGAATCTTTGAATGAGATTGTTGGGGTTATGAATTCAAGCAATGGAGTTTTTGTTGAGCCAAACAAtagc…
PsbZIP86	rna-XM_051043741.1	Protein	MASHRIGEIGLSESGPSSQHVPYGVLHGITTSTSTLMNQGSAFDFGELEEAIVLQGIKIRNDEGSKPAATLEMFPSWPIRFQQTPRVVASLTSPSLTNPYGVSKSGGESSDSGSTEVQFETDSPISIKASSSSDHHHNHGFDQIQQQQQQEIATTDDALRTGTSQNQSKAKPLQQKKKGAVSASEKTLDPKTLRRLAQNREAAKKSRLRKKAYVQQLESSRLRLSNLEQDLQRARSQGLFLGCGGGGNISPGAAMFDMEYARWLEEDQRLLTELRGGLHAALVDNELRVIVDGYLYHYDELFRLKEVAVKSDVFHLIKGIWTSPAERPFIWIGGFKPSELITMLTQQLEPLAEQQIVGIMELRHSSHQAEDALSQGHEQLHHCIVDTIAGGPVIDGVQQ…
PsbZIP86	rna-XM_051043741.1	CDS	ATGGCTAGTCATAGAATTGGAGAGATTGGTTTATCTGAGTCAGGACCTTCAAGTCAACATGTCCCTTATGGTGTTCTTCATGGAATCACTACCTCAACATCAACCTTAATGAATCAAGGATCTGCTTTTGATTTTGGAGAGCTTGAAGAGGCAATTGTTCTTCAAGGAATCAAGATAAGAAATGATGAAGGAAGCAAACCAGCAGCTACACTTGAAATGTTTCCTTCATGGCCAATTAGGTTCCAACAAACACCAAGAGTTGTTGCTTCTCTCACTTCACCATCTTTGACAAATCCATATGGTGTTTCAAAATCAGGAGGTGAAAGTAGTGATTCAGGCTCAACAGAAGTTCAGTTTGAAACAGATTCACCAATAAGTATAAAAGCATCTTCTTCTTCA…
PsbZIP87	rna-XM_051038749.1	Protein	MAMAVAHHRESSSSGGSIDKHLDSGKYVRYTSEQVEALERVYAECPKPSSMRRQQLIRECHILSNIEPKQIKVWFQNRRCREKQRKEASRLQTVNRKLSAMNKLLMEENDRLQKQVSQLVCENGFMRQQLHTPSAATTDASCDSVVTTPQNSKRDANNPAGLLSIAEETLTEFLSKATGTAVDWVQMPGMKPGPDSVGIFAISQSCSGVAARACGLVSLEPTKIAEILKDRLSWFRECRNLEVFTMFPAGNGGTIELIYTQTYAPTTLAPARDFWTLRYTTSMDNGSLVVCERSLSGSGTGPNPAATAQFVRGEILPSGYLIRPCDGGGSIIHIVDHLNLEPWSVPEVLRPLYESPKVVAQKMTIAALRYIRQIAQETSGEVVYGLGRQPAVLRTFSQR…
PsbZIP87	rna-XM_051038749.1	CDS	ATGGCTATGGCTGTGGCTCATCATAGAGAAAGTAGTAGCAGTGGTGGAAGCATTGATAAGCATCTTGATTCAGGAAAATATGTTAGGTACACTTCTGAACAAGTTGAAGCTTTGGAAAGGGTTTATGCTGAGTGTCCTAAGCCTAGTTCCATGAGAAGACAACAATTGATTAGAGAGTGTCATATTCTTTCCAACATTGAACCAAAACAAATCAAGGTTTGGTTCCAAAATAGAAGGTGTAGAGAGAAGCAGAGAAAAGAGGCTTCACGACTTCAGACTGTGAATAGAAAGCTTTCTGCAATGAACAAGTTGTTGATGGAAGAAAATGATAGGTTGCAGAAACAAGTTTCACAGCTTGTGTGTGAGAATGGATTTATGAGGCAGCAGTTGCATACTCCA…
PsbZIP9	rna-XM_051048032.1	Protein	MGIQTMGSQSNGQQSHLQANQLVKQNSWYGLTLDEVNNLLGDLGKPLGSMNLDELLQNVWTAEGNKVVGIESEHVPSSSSSLQRQASMTLARALSGKTVDDVWREIQHGQKKQYGDAEKIVDGEMTLGDTTLEDFLVQAGLFAGGSVSSTVELDAMDIVIPQSFQPKTGLLSSSSVSSMSDTKPGRRRDTSDAYEKALERRLKRKIKNRESAARSRARKQAYHNELVTKVTRLEQVNIQLKKEKEFEQGLPPEPSPEPKYRLRRISSALF*
PsbZIP9	rna-XM_051048032.1	CDS	ATGGGGATTCAAACAATGGGTTCTCAAAGTAACGGGCAACAGTCTCATTTACAGGCTAATCAGTTAGTTAAGCAAAATTCATGGTATGGTCTTACTCTTGATGAGGTTAACAATTTACTCGGAGATTTGGGGAAGCCGTTAGGGAGCATGAATCTCGACGAGCTTCTTCAAAATGTATGGACTGCGGAAGGTAATAAGGTTGTAGGGATAGAGAGCGAGCACGTTCCGTCTTCGTCGTCGTCGCTTCAACGTCAGGCTAGTATGACGTTGGCTCGTGCTTTGAGTGGGAAGACGGTGGATGATGTATGGAGAGAGATTCAGCATGGTCAGAAGAAACAATATGGCGACGCCGAGAAGATTGTGGATGGAGAAATGACTCTCGGTGATACAACGTTGGAA…
