# Supplementary material for: Genome-wide identification, expression analysis, and functional study of the bZIP transcription factor family and its response to hormone treatments in pea (Pisum sativum L.)
Source: BMC Genomics. 2023 Nov 22;24:705. doi: 10.1186/s12864-023-09793-5 (PMC10666455; doi:10.1186/s12864-023-09793-5)
Supplement: Supplementary file 2 — Additional file 2: Supplementary Table 2. Analysis and distribution of conserved motifs in other plants bZIP proteins. [file 12864_2023_9793_MOESM2_ESM.xls]

## Sheet:  Pisum sativum
Supplementary Table 2 Analysis and distribution of conserved motifs in Pisum sativum bZIP proteins.
Motif	Width	Best possible match
1	29	PKRQKRMLSNRESARRSRERKQAYIQELE
2	50	NSILWYKREWDTKDVIARCGEFSNVPLIGTQGCINYNPAILKRQLGYAMT
3	41	VFLTKNPVPFLLADFYHTFHTRHEKKGGTFLCCAPMLHLWM
4	50	DFIPFVINTVDPLDSNVKRVRKAWTSIVRIDHEWGKKNILAKEPYYVWVK
5	50	EPILQEDMDKLTSQIKELELENTQLRVQLNRAKERNHVLEDKGKQVCEKF
6	50	KADVFHLJSGMWKTPAERCFLWIGGFRPSELJKILVSQJEPLTEQQJMGI
7	50	KADVFHLJSGMWKTPAERCFLWIGGFRPSELJKILVSQJEPLTEQQJMGI
8	30	LQTENSELSAELTLLQZEYLRLEAENSALK
9	50	FDMEYGRWLEEHNRLINELRAALNSHLSDNELRLLVDGVLAHYDZJFRLK
10	50	KYVRYTPEQVEALERLYHECPKPSSLRRQQLIRECPILSHIEPKQIKVWF

## Sheet: others species
Supplementary Table 2 Analysis and distribution of conserved motifs in other plants bZIP proteins.
Motif	Width	Best possible match
1	21	KRMLSNRESARRSRERKQAYV
2	50	KRMLSNRESARRSRERKQAYV
3	50	TLEGFVRQADNLRQQTLQQMHRILTTRQAARALLAIGEYFSRLRALSSLW
4	21	ELERKVQTLQEENTELSAQLT
5	33	LQRDTTGLTVENSELKLRLQAMEQQAQLRDALN
6	29	QQLESSRJKLTQLEQELQRARQQGIFIGG
7	29	LQQSSQQAEDALSQGMEALQQSLAETLAS
8	34	SHSNIGSGAAAFDMEYARWLEEHNRQINELRAAL
9	27	SHSNIGSGAAAFDMEYARWLEEHNRQINELRAAL
10	29	SDNELRIJVDGVMAHYDEJFRLKGVAAKA
