# Supplementary material for: Genome-wide identification, expression analysis, and functional study of the bZIP transcription factor family and its response to hormone treatments in pea (Pisum sativum L.)
Source: BMC Genomics. 2023 Nov 22;24:705. doi: 10.1186/s12864-023-09793-5 (PMC10666455; doi:10.1186/s12864-023-09793-5)
Supplement: Supplementary file 3 — Additional file 3: Supplementary Table 3. The tandem duplication events of PsbZIP genes. [file 12864_2023_9793_MOESM3_ESM.xlsx]

## Sheet: Sheet1
Supplementary Table 3 The tandem duplication events of PsbZIP genes.
Gene Name	start	end	Sequence direction	Gene Name	start	end	Sequence direction
PsbZIP51	340796005	340810512	-	PsbZIP52	340896730	340900588	-
