# Supplementary material for: Genome-wide identification, expression analysis, and functional study of the bZIP transcription factor family and its response to hormone treatments in pea (Pisum sativum L.)
Source: BMC Genomics. 2023 Nov 22;24:705. doi: 10.1186/s12864-023-09793-5 (PMC10666455; doi:10.1186/s12864-023-09793-5)
Supplement: Supplementary file 4 — Additional file 4: Supplementary Table 4. The 11 pairs of segmental duplicates in Pisum sativum bZIP genes. [file 12864_2023_9793_MOESM4_ESM.xlsx]

## Sheet: The segmental duplicates.
Supplementary Table 4 The 11 pairs of segmental duplicates in Pisum sativum bZIP genes.
Chromosome Position	PsbZIP Gene Name	PsbZIPGene ID	Chromosome Position	PsbZIP Gene Name	PsbZIP Gene ID
Chr5	PsbZIP41	rna-XM_051023695.1	Chr5	PsbZIP42	rna-XM_051019053.1
Chr4	PsbZIP39	rna-XM_051018158.1	Chr5	PsbZIP43	rna-XM_051024782.1
Chr3	PsbZIP23	rna-XM_051054448.1	Chr5	PsbZIP50	rna-XM_051024828.1
Chr3	PsbZIP20	rna-XM_051061148.1	Chr6	PsbZIP70	rna-XM_051030519.1
Chr5	PsbZIP42	rna-XM_051019053.1	Chr6	PsbZIP63	rna-XM_051035608.1
Chr5	PsbZIP44	rna-XM_051025694.1	Chr6	PsbZIP65	rna-XM_051036144.1
Chr3	PsbZIP22	rna-XM_051061580.1	Chr6	PsbZIP71	rna-XM_051036300.1
Chr5	PsbZIP45	rna-XM_051029043.1	Chr7	PsbZIP81	rna-XM_051038538.1
Chr5	PsbZIP58	rna-XM_051027408.1	Chr7	PsbZIP86	rna-XM_051043741.1
Chr5	PsbZIP59	rna-XM_051027770.1	Chr7	PsbZIP82	rna-XM_051045459.1
Chr1	PsbZIP3	rna-XM_051051255.1	Chr3	PsbZIP31	rna-XM_051057801.1
