# Supplementary material for: Genome-wide identification, expression analysis, and functional study of the bZIP transcription factor family and its response to hormone treatments in pea (Pisum sativum L.)
Source: BMC Genomics. 2023 Nov 22;24:705. doi: 10.1186/s12864-023-09793-5 (PMC10666455; doi:10.1186/s12864-023-09793-5)
Supplement: Supplementary file 5 — Additional file 5: Supplementary Table 5. One-to-one orthologous relationships between Pisum sativum and Solanum lycopersicum. [file 12864_2023_9793_MOESM5_ESM.xls]

## Sheet:  P. sativum-A. thaliana
Supplementary Table 5 One-to-one orthologous relationships between Pisum sativum and Arabidopsis thaliana
PsbZIP Gene ID	PsbZIP Gene Name	Chromosome Position	AtbZIP Gene ID	Chromosome Position
rna-XM_051016909.1	PsbZIP7	Chr1	transcript:AT1G30490.1	1
rna-XM_051056340.1	PsbZIP6	Chr1	transcript:AT1G43700.1	1
rna-XM_051051255.1	PsbZIP3	Chr1	transcript:AT5G38800.1	5
rna-XM_051051255.1	PsbZIP3	Chr1	transcript:AT5G15830.1	5
rna-XM_051049086.1	PsbZIP13	Chr2	transcript:AT1G22070.1	1
rna-XM_051050114.1	PsbZIP16	Chr2	transcript:AT1G32150.1	1
rna-XM_051051996.1	PsbZIP17	Chr2	transcript:AT2G17770.3	2
rna-XM_051051996.1	PsbZIP17	Chr2	transcript:AT4G35900.1	4
rna-XM_051054448.1	PsbZIP23	Chr3	transcript:AT2G36270.3	2
rna-XM_051055462.1	PsbZIP28	Chr3	transcript:AT2G41070.4	2
rna-XM_051061021.1	PsbZIP18	Chr3	transcript:AT2G46270.1	2
rna-XM_051055407.1	PsbZIP27	Chr3	transcript:AT2G40950.1	2
rna-XM_051061580.1	PsbZIP22	Chr3	transcript:AT3G62420.1	3
rna-XM_051055407.1	PsbZIP27	Chr3	transcript:AT3G56660.1	3
rna-XM_051061021.1	PsbZIP18	Chr3	transcript:AT4G01120.1	4
rna-XM_051061148.1	PsbZIP20	Chr3	transcript:AT5G28770.2	5
rna-XM_051018158.1	PsbZIP39	Chr4	transcript:AT1G52150.2	1
rna-XM_051015650.1	PsbZIP33	Chr4	transcript:AT2G22850.2	2
rna-XM_051015650.1	PsbZIP33	Chr4	transcript:AT3G49760.1	3
rna-XM_051015868.1	PsbZIP34	Chr4	transcript:AT4G36730.1	4
rna-XM_051015650.1	PsbZIP33	Chr4	transcript:AT4G37730.1	4
rna-XM_051028155.1	PsbZIP61	Chr5	transcript:AT1G06070.1	1
rna-XM_051019053.1	PsbZIP42	Chr5	transcript:AT1G75390.1	1
rna-XM_051023695.1	PsbZIP41	Chr5	transcript:AT1G75390.1	1
rna-XM_051021069.1	PsbZIP46	Chr5	transcript:AT2G40620.1	2
rna-XM_051027770.1	PsbZIP59	Chr5	transcript:AT2G42380.2	2
rna-XM_051028155.1	PsbZIP61	Chr5	transcript:AT2G31370.6	2
rna-XM_051024782.1	PsbZIP43	Chr5	transcript:AT4G32880.1	4
rna-XM_051023695.1	PsbZIP41	Chr5	transcript:AT4G34590.1	4
rna-XM_051029043.1	PsbZIP45	Chr5	transcript:AT5G42910.1	5
rna-XM_051035862.1	PsbZIP75	Chr6	transcript:AT1G68640.1	1
rna-XM_051035608.1	PsbZIP63	Chr6	transcript:AT1G75390.1	1
rna-XM_051032027.1	PsbZIP72	Chr6	transcript:AT1G34150.1	1
rna-XM_051029974.1	PsbZIP62	Chr6	transcript:AT2G21230.3	2
rna-XM_051036300.1	PsbZIP71	Chr6	transcript:AT3G62420.1	3
rna-XM_051029974.1	PsbZIP62	Chr6	transcript:AT4G38900.1	4
rna-XM_051030519.1	PsbZIP70	Chr6	transcript:AT5G28770.2	5
rna-XM_051038538.1	PsbZIP81	Chr7	transcript:AT1G49720.2	1
rna-XM_051044597.1	PsbZIP76	Chr7	transcript:AT1G77920.1	1
rna-XM_051043741.1	PsbZIP86	Chr7	transcript:AT1G08320.4	1
rna-XM_051038310.1	PsbZIP84	Chr7	transcript:AT2G21230.3	2
rna-XM_051045974.1	PsbZIP83	Chr7	transcript:AT2G16770.1	2
rna-XM_051038538.1	PsbZIP81	Chr7	transcript:AT3G19290.3	3
rna-XM_051038310.1	PsbZIP84	Chr7	transcript:AT4G38900.1	4
rna-XM_051038538.1	PsbZIP81	Chr7	transcript:AT4G34000.2	4
rna-XM_051045846.1	PsbZIP85	Chr7	transcript:AT4G34590.1	4
rna-XM_051045974.1	PsbZIP83	Chr7	transcript:AT4G35040.2	4
rna-XM_051038749.1	PsbZIP87	Chr7	transcript:AT5G60690.1	5
rna-XM_051044597.1	PsbZIP76	Chr7	transcript:AT5G10030.1	5

## Sheet:  P. sativum-O. sativa
Supplementary Table 5 One-to-one orthologous relationships between Pisum sativum and Oryza sativa Japonica.
PsbZIP Gene ID	PsbZIP Gene Name	Chromosome Position	OsbZIP Gene ID	Chromosome Position
rna-XM_051048642.1	PsbZIP11	Chr2	transcript:Os03t0336200-01	3
rna-XM_051055407.1	PsbZIP27	Chr3	transcript:Os05t0411300-01	5
rna-XM_051055407.1	PsbZIP27	Chr3	transcript:Os07t0644100-01	7
rna-XM_051027770.1	PsbZIP59	Chr5	transcript:Os01t0211800-01	1
rna-XM_051027408.1	PsbZIP58	Chr5	transcript:Os01t0859500-01	1
rna-XM_051027408.1	PsbZIP58	Chr5	transcript:Os11t0152700-02	11
rna-XM_051027408.1	PsbZIP58	Chr5	transcript:Os12t0152900-01	12
rna-XM_051024828.1	PsbZIP50	Chr5	transcript:Os03t0336200-01	3
rna-XM_051021069.1	PsbZIP46	Chr5	transcript:Os03t0336200-01	3
rna-XM_051029043.1	PsbZIP45	Chr5	transcript:Os06t0211200-01	6
rna-XM_051029043.1	PsbZIP45	Chr5	transcript:Os08t0472000-01	8
rna-XM_051029043.1	PsbZIP45	Chr5	transcript:Os09t0456200-01	9
rna-XM_051028155.1	PsbZIP61	Chr5	transcript:Os09t0516200-01	9
rna-XM_051030519.1	PsbZIP70	Chr6	transcript:Os03t0796900-01	3
rna-XM_051036300.1	PsbZIP71	Chr6	transcript:Os05t0129300-02	5
rna-XM_051043741.1	PsbZIP86	Chr7	transcript:Os01t0859500-01	1
rna-XM_051038538.1	PsbZIP81	Chr7	transcript:Os02t0766700-01	2
rna-XM_051038538.1	PsbZIP81	Chr7	transcript:Os09t0456200-01	9

## Sheet:  P. sativum-B. distachyon
Supplementary Table 5 One-to-one orthologous relationships between Pisum sativum and Brachypodium distachyon.
PsbZIP Gene ID	PsbZIP Gene Name	Chromosome Position	FtbZIP Gene ID	Chromosome Position
rna-XM_051048642.1	PsbZIP11	Chr2	transcript:KQK14630	1
rna-XM_051048642.1	PsbZIP11	Chr2	transcript:KQK21797	1
rna-XM_051055407.1	PsbZIP27	Chr3	transcript:KQK14947	1
rna-XM_051055407.1	PsbZIP27	Chr3	transcript:KQK06265	2
rna-XM_051021069.1	PsbZIP46	Chr5	transcript:KQK21797	1
rna-XM_051024828.1	PsbZIP50	Chr5	transcript:KQK21797	1
rna-XM_051027770.1	PsbZIP59	Chr5	transcript:KQK03275	2
rna-XM_051029043.1	PsbZIP45	Chr5	transcript:KQJ90509	4
rna-XM_051028155.1	PsbZIP61	Chr5	transcript:KQJ90976	4
rna-XM_051030519.1	PsbZIP70	Chr6	transcript:KQK12704	1
rna-XM_051036300.1	PsbZIP71	Chr6	transcript:KQK07912	2
rna-XM_051043741.1	PsbZIP86	Chr7	transcript:KQK10688	2
rna-XM_051043741.1	PsbZIP86	Chr7	transcript:PNT71163	2
rna-XM_051038538.1	PsbZIP81	Chr7	transcript:KQJ98641	3
rna-XM_051038538.1	PsbZIP81	Chr7	transcript:KQK01748	3
rna-XM_051038538.1	PsbZIP81	Chr7	transcript:KQJ90509	4

## Sheet:  P. sativum-V. vinifera
Supplementary Table 5 One-to-one orthologous relationships between Pisum sativum and Vitis vinifera.
PsbZIP Gene ID	PsbZIP Gene Name	Chromosome Position	VvbZIP Gene ID	Chromosome Position
rna-XM_051016909.1	PsbZIP7	Chr1	transcript:VIT_10s0003g04670.t01	10
rna-XM_051051255.1	PsbZIP3	Chr1	transcript:VIT_14s0083g00700.t01	14
rna-XM_051049086.1	PsbZIP13	Chr2	transcript:VIT_18s0001g04470.t01	18
rna-XM_051052876.1	PsbZIP12	Chr2	transcript:VIT_18s0001g04500.t01	18
rna-XM_051051996.1	PsbZIP17	Chr2	transcript:VIT_18s0001g14890.t01	18
rna-XM_051050114.1	PsbZIP16	Chr2	transcript:VIT_02s0012g02250.t01	2
rna-XM_051048642.1	PsbZIP11	Chr2	transcript:VIT_06s0004g08070.t01	6
rna-XM_051057801.1	PsbZIP31	Chr3	transcript:VIT_14s0083g00700.t01	14
rna-XM_051061148.1	PsbZIP20	Chr3	transcript:VIT_14s0030g02200.t01	14
rna-XM_051061021.1	PsbZIP18	Chr3	transcript:VIT_02s0025g01020.t01	2
rna-XM_051054448.1	PsbZIP23	Chr3	transcript:VIT_06s0080g00340.t01	6
rna-XM_051061580.1	PsbZIP22	Chr3	transcript:VIT_07s0005g01450.t01	7
rna-XM_051054448.1	PsbZIP23	Chr3	transcript:VIT_08s0007g03420.t01	8
rna-XM_051055407.1	PsbZIP27	Chr3	transcript:VIT_08s0040g00870.t01	8
rna-XM_051055357.1	PsbZIP26	Chr3	transcript:VIT_08s0007g05170.t01	8
rna-XM_051017137.1	PsbZIP37	Chr4	transcript:VIT_13s0084g00660.t01	13
rna-XM_051015868.1	PsbZIP34	Chr4	transcript:VIT_18s0001g12120.t01	18
rna-XM_051015868.1	PsbZIP34	Chr4	transcript:VIT_04s0023g01360.t01	4
rna-XM_051018158.1	PsbZIP39	Chr4	transcript:VIT_09s0002g03740.t01	9
rna-XM_051026994.1	PsbZIP57	Chr5	transcript:VIT_12s0028g02590.t01	12
rna-XM_051027770.1	PsbZIP59	Chr5	transcript:VIT_12s0028g02590.t01	12
rna-XM_051026165.1	PsbZIP55	Chr5	transcript:VIT_13s0158g00380.t01	13
rna-XM_051029043.1	PsbZIP45	Chr5	transcript:VIT_18s0001g10450.t01	18
rna-XM_051019053.1	PsbZIP42	Chr5	transcript:VIT_18s0001g13040.t01	18
rna-XM_051023695.1	PsbZIP41	Chr5	transcript:VIT_18s0001g13040.t01	18
rna-XM_051026994.1	PsbZIP57	Chr5	transcript:VIT_19s0014g01780.t01	19
rna-XM_051027770.1	PsbZIP59	Chr5	transcript:VIT_19s0014g01780.t01	19
rna-XM_051023695.1	PsbZIP41	Chr5	transcript:VIT_03s0038g04450.t01	3
rna-XM_051029043.1	PsbZIP45	Chr5	transcript:VIT_03s0063g00310.t01	3
rna-XM_051019053.1	PsbZIP42	Chr5	transcript:VIT_03s0038g04450.t01	3
rna-XM_051024782.1	PsbZIP43	Chr5	transcript:VIT_04s0008g03250.t01	4
rna-XM_051025694.1	PsbZIP44	Chr5	transcript:VIT_04s0008g02750.t01	4
rna-XM_051019053.1	PsbZIP42	Chr5	transcript:VIT_04s0023g02430.t01	4
rna-XM_051023695.1	PsbZIP41	Chr5	transcript:VIT_04s0023g02430.t01	4
rna-XM_051028155.1	PsbZIP61	Chr5	transcript:VIT_05s0102g01120.t01	5
rna-XM_051027408.1	PsbZIP58	Chr5	transcript:VIT_06s0080g00360.t01	6
rna-XM_051024828.1	PsbZIP50	Chr5	transcript:VIT_06s0004g08070.t01	6
rna-XM_051024782.1	PsbZIP43	Chr5	transcript:VIT_09s0002g03740.t01	9
rna-XM_051035862.1	PsbZIP75	Chr6	transcript:VIT_01s0011g03230.t01	1
rna-XM_051036300.1	PsbZIP71	Chr6	transcript:VIT_14s0060g01210.t01	14
rna-XM_051030519.1	PsbZIP70	Chr6	transcript:VIT_14s0030g02200.t01	14
rna-XM_051035608.1	PsbZIP63	Chr6	transcript:VIT_18s0001g13040.t01	18
rna-XM_051035608.1	PsbZIP63	Chr6	transcript:VIT_04s0023g02430.t01	4
rna-XM_051036144.1	PsbZIP65	Chr6	transcript:VIT_04s0008g02750.t01	4
rna-XM_051036300.1	PsbZIP71	Chr6	transcript:VIT_07s0005g01450.t01	7
rna-XM_051030519.1	PsbZIP70	Chr6	transcript:VIT_07s0141g00170.t01	7
rna-XM_051045459.1	PsbZIP82	Chr7	transcript:VIT_12s0028g02590.t01	12
rna-XM_051038749.1	PsbZIP87	Chr7	transcript:VIT_13s0019g04320.t01	13
rna-XM_051044597.1	PsbZIP76	Chr7	transcript:VIT_18s0001g04470.t01	18
rna-XM_051038538.1	PsbZIP81	Chr7	transcript:VIT_18s0001g10450.t01	18
rna-XM_051045846.1	PsbZIP85	Chr7	transcript:VIT_18s0001g13040.t01	18
rna-XM_051045459.1	PsbZIP82	Chr7	transcript:VIT_19s0014g01780.t01	19
rna-XM_051045846.1	PsbZIP85	Chr7	transcript:VIT_03s0038g04450.t01	3
rna-XM_051038538.1	PsbZIP81	Chr7	transcript:VIT_03s0063g00310.t01	3
rna-XM_051038310.1	PsbZIP84	Chr7	transcript:VIT_03s0038g00860.t01	3
rna-XM_051045974.1	PsbZIP83	Chr7	transcript:VIT_03s0038g02420.t01	3
rna-XM_051045846.1	PsbZIP85	Chr7	transcript:VIT_04s0023g02430.t01	4
rna-XM_051038749.1	PsbZIP87	Chr7	transcript:VIT_06s0004g02800.t01	6
rna-XM_051043741.1	PsbZIP86	Chr7	transcript:VIT_06s0080g00360.t01	6
rna-XM_051044597.1	PsbZIP76	Chr7	transcript:VIT_07s0031g01320.t01	7

## Sheet:  P. sativum-F.tataricum
Supplementary Table 5 One-to-one orthologous relationships between Pisum sativum and Fagopyrum tataricum.
PsbZIP Gene ID	PsbZIP Gene Name	Chromosome Position	FtbZIP Gene ID	Chromosome Position
rna-XM_051056340.1	PsbZIP6	Chr1	FtPinG0201872500.01.T01	Ft2
rna-XM_051056340.1	PsbZIP6	Chr1	FtPinG0506033900.01.T01	Ft5
rna-XM_051050114.1	PsbZIP16	Chr2	FtPinG0100846100.01.T01	Ft1
rna-XM_051048642.1	PsbZIP11	Chr2	FtPinG0201820800.01.T01	Ft2
rna-XM_051048032.1	PsbZIP9	Chr2	FtPinG0302842900.01.T01	Ft3
rna-XM_051050114.1	PsbZIP16	Chr2	FtPinG0404013300.01.T01	Ft4
rna-XM_051051996.1	PsbZIP17	Chr2	FtPinG0707709000.01.T01	Ft7
rna-XM_051048642.1	PsbZIP11	Chr2	FtPinG0808927300.01.T01	Ft8
rna-XM_051061580.1	PsbZIP22	Chr3	FtPinG0100713500.01.T01	Ft1
rna-XM_051055357.1	PsbZIP26	Chr3	FtPinG0100525400.01.T01	Ft1
rna-XM_051061148.1	PsbZIP20	Chr3	FtPinG0303356300.01.T01	Ft3
rna-XM_051061580.1	PsbZIP22	Chr3	FtPinG0404431000.01.T01	Ft4
rna-XM_051061021.1	PsbZIP18	Chr3	FtPinG0505728400.01.T01	Ft5
rna-XM_051055462.1	PsbZIP28	Chr3	FtPinG0505533000.01.T01	Ft5
rna-XM_051055407.1	PsbZIP27	Chr3	FtPinG0707665300.01.T01	Ft7
rna-XM_051055462.1	PsbZIP28	Chr3	FtPinG0707673800.01.T01	Ft7
rna-XM_051018158.1	PsbZIP39	Chr4	FtPinG0302963100.01.T02	Ft3
rna-XM_051018158.1	PsbZIP39	Chr4	FtPinG0404257000.01.T01	Ft4
rna-XM_051021069.1	PsbZIP46	Chr5	FtPinG0100274700.01.T01	Ft1
rna-XM_051026994.1	PsbZIP57	Chr5	FtPinG0201846200.01.T01	Ft2
rna-XM_051019053.1	PsbZIP42	Chr5	FtPinG0201909200.01.T01	Ft2
rna-XM_051029043.1	PsbZIP45	Chr5	FtPinG0202391200.01.T01	Ft2
rna-XM_051027770.1	PsbZIP59	Chr5	FtPinG0202490300.01.T01	Ft2
rna-XM_051029043.1	PsbZIP45	Chr5	FtPinG0201993700.01.T01	Ft2
rna-XM_051027770.1	PsbZIP59	Chr5	FtPinG0201846200.01.T01	Ft2
rna-XM_051019053.1	PsbZIP42	Chr5	FtPinG0303570800.01.T01	Ft3
rna-XM_051029043.1	PsbZIP45	Chr5	FtPinG0303600300.01.T01	Ft3
rna-XM_051026994.1	PsbZIP57	Chr5	FtPinG0404842100.01.T01	Ft4
rna-XM_051027770.1	PsbZIP59	Chr5	FtPinG0808853100.01.T01	Ft8
rna-XM_051019053.1	PsbZIP42	Chr5	FtPinG0809037200.01.T01	Ft8
rna-XM_051024828.1	PsbZIP50	Chr5	FtPinG0808927300.01.T01	Ft8
rna-XM_051026994.1	PsbZIP57	Chr5	FtPinG0808902300.01.T01	Ft8
rna-XM_051036300.1	PsbZIP71	Chr6	FtPinG0100713500.01.T01	Ft1
rna-XM_051035862.1	PsbZIP75	Chr6	FtPinG0100156900.01.T01	Ft1
rna-XM_051035608.1	PsbZIP63	Chr6	FtPinG0201909200.01.T01	Ft2
rna-XM_051029974.1	PsbZIP62	Chr6	FtPinG0303557400.01.T01	Ft3
rna-XM_051035608.1	PsbZIP63	Chr6	FtPinG0303570800.01.T01	Ft3
rna-XM_051030519.1	PsbZIP70	Chr6	FtPinG0303435200.01.T02	Ft3
rna-XM_051030519.1	PsbZIP70	Chr6	FtPinG0303356300.01.T01	Ft3
rna-XM_051036300.1	PsbZIP71	Chr6	FtPinG0404431000.01.T01	Ft4
rna-XM_051035608.1	PsbZIP63	Chr6	FtPinG0404816900.01.T01	Ft4
rna-XM_051035608.1	PsbZIP63	Chr6	FtPinG0809037200.01.T01	Ft8
rna-XM_051044597.1	PsbZIP76	Chr7	FtPinG0202148300.01.T02	Ft2
rna-XM_051045459.1	PsbZIP82	Chr7	FtPinG0201846200.01.T01	Ft2
rna-XM_051038310.1	PsbZIP84	Chr7	FtPinG0404693800.01.T01	Ft4
rna-XM_051045459.1	PsbZIP82	Chr7	FtPinG0808853100.01.T01	Ft8

## Sheet:  P. sativum-S. lycopersicum
Supplementary Table 5 One-to-one orthologous relationships between Pisum sativum and Solanum lycopersicum.
PsbZIP Gene ID	PsbZIP Gene Name	Chromosome Position	SlbZIP Gene ID	Chromosome Position
rna-XM_051016909.1	PsbZIP7	Chr1	transcript:Solyc02g024070.3.1	2
rna-XM_051051255.1	PsbZIP3	Chr1	transcript:Solyc02g089420.1.1	2
rna-XM_051016909.1	PsbZIP7	Chr1	transcript:Solyc02g069830.3.1	2
rna-XM_051051255.1	PsbZIP3	Chr1	transcript:Solyc03g046440.2.1	3
rna-XM_051056340.1	PsbZIP6	Chr1	transcript:Solyc04g071160.3.1	4
rna-XM_051048032.1	PsbZIP9	Chr2	transcript:Solyc01g008977.1.1	1
rna-XM_051051996.1	PsbZIP17	Chr2	transcript:Solyc02g083520.2.1	2
rna-XM_051051996.1	PsbZIP17	Chr2	transcript:Solyc02g061990.3.1	2
rna-XM_051049086.1	PsbZIP13	Chr2	transcript:Solyc04g072460.3.1	4
rna-XM_051049086.1	PsbZIP13	Chr2	transcript:Solyc04g054320.3.1	4
rna-XM_051050114.1	PsbZIP16	Chr2	transcript:Solyc08g076100.3.1	8
rna-XM_051061148.1	PsbZIP20	Chr3	transcript:Solyc01g097330.3.1	1
rna-XM_051061580.1	PsbZIP22	Chr3	transcript:Solyc01g079480.3.1	1
rna-XM_051061580.1	PsbZIP22	Chr3	transcript:Solyc01g100460.3.1	1
rna-XM_051055357.1	PsbZIP26	Chr3	transcript:Solyc10g080770.2.1	10
rna-XM_051055462.1	PsbZIP28	Chr3	transcript:Solyc10g081350.2.1	10
rna-XM_051055462.1	PsbZIP28	Chr3	transcript:Solyc10g076920.2.1	10
rna-XM_051055407.1	PsbZIP27	Chr3	transcript:Solyc10g078285.1.1	10
rna-XM_051057801.1	PsbZIP31	Chr3	transcript:Solyc02g089420.1.1	2
rna-XM_051061580.1	PsbZIP22	Chr3	transcript:Solyc06g009640.2.1	6
rna-XM_051054448.1	PsbZIP23	Chr3	transcript:Solyc09g009490.3.1	9
rna-XM_051054464.1	PsbZIP24	Chr3	transcript:Solyc09g009760.1.1	9
rna-XM_051018158.1	PsbZIP39	Chr4	transcript:Solyc12g044410.2.1	12
rna-XM_051015650.1	PsbZIP33	Chr4	transcript:Solyc02g092090.2.1	2
rna-XM_051015868.1	PsbZIP34	Chr4	transcript:Solyc02g085610.3.1	2
rna-XM_051015650.1	PsbZIP33	Chr4	transcript:Solyc03g043900.1.1	3
rna-XM_051018158.1	PsbZIP39	Chr4	transcript:Solyc03g120910.3.1	3
rna-XM_051018158.1	PsbZIP39	Chr4	transcript:Solyc08g066500.3.1	8
rna-XM_051023695.1	PsbZIP41	Chr5	transcript:Solyc01g109880.3.1	1
rna-XM_051019053.1	PsbZIP42	Chr5	transcript:Solyc01g109880.3.1	1
rna-XM_051023695.1	PsbZIP41	Chr5	transcript:Solyc10g054010.1.1	10
rna-XM_051027408.1	PsbZIP58	Chr5	transcript:Solyc11g068370.2.1	11
rna-XM_051019053.1	PsbZIP42	Chr5	transcript:Solyc02g084860.1.1	2
rna-XM_051029043.1	PsbZIP45	Chr5	transcript:Solyc04g078840.3.1	4
rna-XM_051019053.1	PsbZIP42	Chr5	transcript:Solyc04g080740.1.1	4
rna-XM_051021069.1	PsbZIP46	Chr5	transcript:Solyc06g049040.3.1	6
rna-XM_051021069.1	PsbZIP46	Chr5	transcript:Solyc06g048630.3.1	6
rna-XM_051026994.1	PsbZIP57	Chr5	transcript:Solyc07g062710.3.1	7
rna-XM_051027770.1	PsbZIP59	Chr5	transcript:Solyc07g053450.3.1	7
rna-XM_051027770.1	PsbZIP59	Chr5	transcript:Solyc07g062710.3.1	7
rna-XM_051024782.1	PsbZIP43	Chr5	transcript:Solyc08g066500.3.1	8
rna-XM_051036300.1	PsbZIP71	Chr6	transcript:Solyc01g079480.3.1	1
rna-XM_051030519.1	PsbZIP70	Chr6	transcript:Solyc01g097330.3.1	1
rna-XM_051030546.1	PsbZIP73	Chr6	transcript:Solyc01g104650.3.1	1
rna-XM_051036300.1	PsbZIP71	Chr6	transcript:Solyc01g100460.3.1	1
rna-XM_051035608.1	PsbZIP63	Chr6	transcript:Solyc01g109880.3.1	1
rna-XM_051035608.1	PsbZIP63	Chr6	transcript:Solyc02g084860.1.1	2
rna-XM_051035608.1	PsbZIP63	Chr6	transcript:Solyc04g080740.1.1	4
rna-XM_051029974.1	PsbZIP62	Chr6	transcript:Solyc04g081190.3.1	4
rna-XM_051032027.1	PsbZIP72	Chr6	transcript:Solyc04g072140.3.1	4
rna-XM_051036300.1	PsbZIP71	Chr6	transcript:Solyc06g009640.2.1	6
rna-XM_051039135.1	PsbZIP79	Chr7	transcript:Solyc01g104650.3.1	1
rna-XM_051045846.1	PsbZIP85	Chr7	transcript:Solyc01g109880.3.1	1
rna-XM_051038310.1	PsbZIP84	Chr7	transcript:Solyc01g110480.3.1	1
rna-XM_051038538.1	PsbZIP81	Chr7	transcript:Solyc01g108087.1.1	1
rna-XM_051045974.1	PsbZIP83	Chr7	transcript:Solyc01g111580.3.1	1
rna-XM_051045417.1	PsbZIP77	Chr7	transcript:Solyc01g103862.1.1	1
rna-XM_051045846.1	PsbZIP85	Chr7	transcript:Solyc10g054010.1.1	10
rna-XM_051045974.1	PsbZIP83	Chr7	transcript:Solyc10g055550.2.1	10
rna-XM_051038538.1	PsbZIP81	Chr7	transcript:Solyc10g050210.2.1	10
rna-XM_051038749.1	PsbZIP87	Chr7	transcript:Solyc11g069470.2.1	11
rna-XM_051045459.1	PsbZIP82	Chr7	transcript:Solyc12g010800.2.1	12
rna-XM_051044597.1	PsbZIP76	Chr7	transcript:Solyc04g054320.3.1	4
rna-XM_051044597.1	PsbZIP76	Chr7	transcript:Solyc04g072460.3.1	4
rna-XM_051045846.1	PsbZIP85	Chr7	transcript:Solyc04g080740.1.1	4
rna-XM_051038538.1	PsbZIP81	Chr7	transcript:Solyc04g078840.3.1	4
rna-XM_051043741.1	PsbZIP86	Chr7	transcript:Solyc06g074320.3.1	6
rna-XM_051045459.1	PsbZIP82	Chr7	transcript:Solyc07g053450.3.1	7
rna-XM_051045459.1	PsbZIP82	Chr7	transcript:Solyc07g062710.3.1	7
