# Supplementary material for: Genome-wide identification, expression analysis, and functional study of the bZIP transcription factor family and its response to hormone treatments in pea (Pisum sativum L.)
Source: BMC Genomics. 2023 Nov 22;24:705. doi: 10.1186/s12864-023-09793-5 (PMC10666455; doi:10.1186/s12864-023-09793-5)
Supplement: Supplementary file 6 — Additional file 6: Supplementary Table S6. Cis-regulatory elements in the promoter region of bZIP genes. [file 12864_2023_9793_MOESM6_ESM.xlsx]

## Sheet: cis acting elements
Supplementary Table S6 Cis-regulatory elements in the promoter region of bZIP genes.
Category	Cis-regulatory elements	Sequence	Number of genes	Function
Other elements	3-AF1 binding site	TAAGAGAGGAA	5	light responsive element
Other elements	3-AF3 binding site	CACTATCTAAC	1	part of a conserved DNA module array (CMA3)
Devolepment related elements	AAGAA-motif	gGTAAAGAAA	16
Promoter related element	A-box	CCGTCC	7	cis-acting regulatory element
Hormone responsive elements	ABRE	ACGTG	14	cis-acting element involved in the abscisic acid responsiveness
Other elements	ABRE3a	TACGTG	7
Other elements	ABRE4	CACGTA	7
Light responsive elements	ACE	CTAACGTATT	7	cis-acting element involved in light responsiveness
Other elements	AC-I	(T/C)C(T/C)(C/T)ACC(T/C)ACC	1
Light responsive elements	AE-box	AGAAACAA	5	part of a module for light response
Other elements	AP-1	TGAGTTAG	3
Environmental stress-related element	ARE	AAACCA	15	cis-acting regulatory element essential for the anaerobic induction
Devolepment related elements	as-1	TGACG	14
Other elements	AT~TATA-box	TATATA	18
Other elements	AT1-motif	AATTATTTTTTATT	2	part of a light responsive module
Light responsive elements	ATC-motif	AGTAATCT	1	part of a conserved DNA module involved in light responsiveness
Light responsive elements	ATCT-motif	AATCTAATCC	3	part of a conserved DNA module involved in light responsiveness
Site-binding related elements	AT-rich element	ATAGAAATCAA	7	binding site of AT-rich DNA binding protein (ATBP-1)
Hormone responsive elements	AuxRR-core	GGTCCAT	1	cis-acting regulatory element involved in auxin responsiveness
Light responsive elements	Box 4	ATTAAT	16	part of a conserved DNA module involved in light responsiveness
Other elements	Box II	TGGTAATAA	1	part of a light responsive element
Other elements	Box III	atCATTTTCACt	2	protein binding site
Other elements	box S	AGCCACC	3
Promoter related element	CAAT-box	CAAT	19
Other elements	CAG-motif	GAAAGGCAGAC	1	part of a light response element
Other elements	CARE	CAACTCCC	1
Other elements	CAT-box	GCCACT	2	cis-acting regulatory element related to meristem expression
Other elements	CCAAT-box	CAACGG	7	MYBHv1 binding site
Promoter related element	CCGTCC motif	CCGTCC	7
Other elements	CCGTCC-box	CCGTCC	7
Hormone responsive elements	CGTCA-motif	CGTCA	14	cis-acting regulatory element involved in the MeJA-responsiveness
Other elements	chs-CMA1a	TTACTTAA	2	part of a light responsive element
Other elements	chs-CMA2a	TCACTTGA	1	part of a light responsive element
Other elements	chs-Unit 1 m1	ACCTAACCCGC	1	part of a light responsive element
Other elements	circadian	CAAAGATATC	3	cis-acting regulatory element involved in circadian control
Other elements	CTAG-motif	ACTAGCAGAA	1
Other elements	DRE core	GCCGAC	2
Other elements	DRE1	ACCGAGA	2
Other elements	E2Fb	TTTGCCGC	1
Other elements	ERE	ATTTTAAA	13
Other elements	F-box	CTATTCTCATT	2
Light responsive elements	GA-motif	ATAGATAA	2	part of a light responsive element
Light responsive elements	Gap-box	CAAATGAA(A/G)A	4	part of a light responsive element
Other elements	GARE-motif	TCTGTTG	5	gibberellin-responsive element
Light responsive elements	GATA-motif	GATAGGA	12	part of a light responsive element
Light responsive elements	G-box	TAACACGTAG	14	cis-acting regulatory element involved in light responsiveness
Other elements	GCN4_motif	TGAGTCA	6	cis-regulatory element involved in endosperm expression
Light responsive elements	GT1-motif	GGTTAAT	13	light responsive element
Other elements	GTGGC-motif	GATTCTGTGGC	1	part of a light responsive element
Other elements	HD-Zip 1	CAAT(A/T)ATTG	2	element involved in differentiation of the palisade mesophyll cells
Other elements	HD-Zip 3	GTAAT(G/C)ATTAC	1	protein binding site
Light responsive elements	I-box	GTATAAGGCC	5	part of a light responsive element
Other elements	LAMP-element	CTTTATCA	5	part of a light responsive element
Other elements	LTR	CCGAAA	6	cis-acting element involved in low-temperature responsiveness
Other elements	MBS	CAACTG	10	MYB binding site involved in drought-inducibility
Site-binding related elements	MBSI	aaaAaaC(G/C)GTTA	3	MYB binding site involved in flavonoid biosynthetic genes regulation
Other elements	MRE	AACCTAA	9	MYB binding site involved in light responsiveness
Other elements	MSA-like	(T/C)C(T/C)AACGG(T/C)(T/C)A	2	cis-acting element involved in cell cycle regulation
Other elements	MYB	TAACCA	19
Other elements	MYB recognition site	CCGTTG	7
Other elements	Myb-binding site	CAACAG	9
Other elements	MYB-like sequence	TAACCA	11
Other elements	MYC	CATTTG	19
Other elements	NON	CAACGGCCACG	1
Other elements	O2-site	GATGATGTGG	10	cis-acting regulatory element involved in zein metabolism regulation
Other elements	P-box	CCTTTTG	4	gibberellin-responsive element
Other elements	RY-element	CATGCATG	1	cis-acting regulatory element involved in seed-specific regulation
Other elements	Sp1	GGGCGG	2	light responsive element
Other elements	STRE	AGGGG	15
Other elements	TATA	TATAAAAT	11
Promoter related element	TATA-box	TATACA	19	core promoter element around -30 of transcription start
Other elements	TATC-box	TATCCCA	2	cis-acting element involved in gibberellin-responsiveness
Other elements	TCA	TCATCTTCAT	10
Other elements	TCA-element	TCAGAAGAGG	10	cis-acting element involved in salicylic acid responsiveness
Other elements	TCCC-motif	TCTCCCT	4	part of a light responsive element
Other elements	TC-rich repeats	ATTCTCTAAC	7	cis-acting element involved in defense and stress responsiveness
Other elements	TCT-motif	TCTTAC	10	part of a light responsive element
Other elements	TGACG-motif	TGACG	14	cis-acting regulatory element involved in the MeJA-responsiveness
Other elements	TGA-element	AACGAC	7	auxin-responsive element
Site-binding related elements	Unnamed__1	CGTGG	12
Other elements	Unnamed__10	TCCACGTAGA	1
Other elements	Unnamed__12	TCCACGTAGA	1
Other elements	Unnamed__14	TCCACGTAGA	1
Other elements	Unnamed__2	AACCTAACCT	3
Other elements	Unnamed__4	CTCC	19
Site-binding related elements	Unnamed__6	taTAAATATct	2
Other elements	Unnamed__8	TCCACGTAGA	1
Other elements	W box	TTGACC	10
Other elements	WRE3	CCACCT	2
Other elements	WUN-motif	AAATTACTA	9

## Sheet: Details of cis acting elements
Supplementary Table S4 Cis-regulatory elements in the promoter region of SPL genes.
Supplementary Table S6 Cis-regulatory elements in the promoter region of bZIP genes.
Gene name	Cis-regulatory elements	Sequence	position	Base number	Strand Matrix	Organism	Function
PsbZIP1	LTR	CCGAAA	1666	6	-	Hordeum vulgare	cis-acting element involved in low-temperature responsiveness
PsbZIP1	MYB-like sequence	TAACCA	49	6	-	Arabidopsis thaliana
PsbZIP1	MYB-like sequence	TAACCA	261	6	-	Arabidopsis thaliana
PsbZIP1	MYB-like sequence	TAACCA	368	6	-	Arabidopsis thaliana
PsbZIP1	MYB-like sequence	TAACCA	392	6	-	Arabidopsis thaliana
PsbZIP1	Box 4	ATTAAT	882	6	+	Petroselinum crispum	part of a conserved DNA module involved in light responsiveness
PsbZIP1	Box 4	ATTAAT	1889	6	-	Petroselinum crispum	part of a conserved DNA module involved in light responsiveness
PsbZIP1	CAAT-box	CAAT	26	4	+	Nicotiana glutinosa
PsbZIP1	CAAT-box	CAAAT	32	5	-	Pisum sativum	common cis-acting element in promoter and enhancer regions
PsbZIP1	CAAT-box	CAAAT	81	5	-	Pisum sativum	common cis-acting element in promoter and enhancer regions
PsbZIP1	CAAT-box	CAAT	161	4	+	Nicotiana glutinosa
PsbZIP1	CAAT-box	CAAAT	163	5	-	Pisum sativum	common cis-acting element in promoter and enhancer regions
PsbZIP1	CAAT-box	CAAT	354	4	-	Nicotiana glutinosa
PsbZIP1	CAAT-box	CAAAT	375	5	+	Pisum sativum	common cis-acting element in promoter and enhancer regions
PsbZIP1	CAAT-box	CAAT	378	4	-	Nicotiana glutinosa
PsbZIP1	CAAT-box	CAAT	399	4	+	Nicotiana glutinosa
PsbZIP1	CAAT-box	CAAAT	401	5	-	Pisum sativum	common cis-acting element in promoter and enhancer regions
PsbZIP1	CAAT-box	CAAT	411	4	+	Nicotiana glutinosa
PsbZIP1	CAAT-box	CAAAT	413	5	-	Pisum sativum	common cis-acting element in promoter and enhancer regions
PsbZIP1	CAAT-box	CCAAT	490	5	-	Arabidopsis thaliana	common cis-acting element in promoter and enhancer regions
PsbZIP1	CAAT-box	CAAT	528	4	+	Nicotiana glutinosa
PsbZIP1	CAAT-box	CAAT	530	4	-	Nicotiana glutinosa
PsbZIP1	CAAT-box	CCAAT	549	5	-	Arabidopsis thaliana	common cis-acting element in promoter and enhancer regions
PsbZIP1	CAAT-box	CAAT	559	4	+	Nicotiana glutinosa
PsbZIP1	CAAT-box	CAAT	565	4	-	Nicotiana glutinosa
PsbZIP1	CAAT-box	CAAAT	630	5	-	Pisum sativum	common cis-acting element in promoter and enhancer regions
PsbZIP1	CAAT-box	CAAT	845	4	-	Nicotiana glutinosa
PsbZIP1	CAAT-box	CAAAT	917	5	-	Pisum sativum	common cis-acting element in promoter and enhancer regions
PsbZIP1	CAAT-box	CAAAT	933	5	+	Pisum sativum	common cis-acting element in promoter and enhancer regions
PsbZIP1	CAAT-box	CAAAT	1004	5	-	Pisum sativum	common cis-acting element in promoter and enhancer regions
PsbZIP1	CAAT-box	CAAAT	1086	5	-	Pisum sativum	common cis-acting element in promoter and enhancer regions
PsbZIP1	CAAT-box	CAAT	1100	4	+	Nicotiana glutinosa
PsbZIP1	CAAT-box	CAAT	1133	4	-	Nicotiana glutinosa
PsbZIP1	CAAT-box	CAAT	1153	4	-	Nicotiana glutinosa
PsbZIP1	CAAT-box	CAAAT	1209	5	+	Pisum sativum	common cis-acting element in promoter and enhancer regions
PsbZIP1	CAAT-box	CAAAT	1216	5	+	Pisum sativum	common cis-acting element in promoter and enhancer regions
PsbZIP1	CAAT-box	CAAAT	1240	5	+	Pisum sativum	common cis-acting element in promoter and enhancer regions
PsbZIP1	CAAT-box	CAAAT	1269	5	+	Pisum sativum	common cis-acting element in promoter and enhancer regions
PsbZIP1	CAAT-box	CAAAT	1276	5	-	Pisum sativum	common cis-acting element in promoter and enhancer regions
PsbZIP1	CAAT-box	CAAAT	1307	5	+	Pisum sativum	common cis-acting element in promoter and enhancer regions
PsbZIP1	CAAT-box	CAAT	1360	4	+	Nicotiana glutinosa
PsbZIP1	CAAT-box	CAAT	1409	4	-	Nicotiana glutinosa
PsbZIP1	CAAT-box	CAAT	1426	4	-	Nicotiana glutinosa
PsbZIP1	CAAT-box	CAAT	1432	4	-	Nicotiana glutinosa
PsbZIP1	CAAT-box	CAAT	1459	4	+	Nicotiana glutinosa
PsbZIP1	CAAT-box	CAAAT	1528	5	-	Pisum sativum	common cis-acting element in promoter and enhancer regions
PsbZIP1	CAAT-box	CAAT	1540	4	-	Nicotiana glutinosa
PsbZIP1	CAAT-box	CCAAT	1620	5	+	Arabidopsis thaliana	common cis-acting element in promoter and enhancer regions
PsbZIP1	CAAT-box	CAAT	1621	4	+	Nicotiana glutinosa
PsbZIP1	CAAT-box	CAAAT	1716	5	+	Pisum sativum	common cis-acting element in promoter and enhancer regions
PsbZIP1	CAAT-box	CAAT	1795	4	+	Nicotiana glutinosa
PsbZIP1	CAAT-box	CAAT	1809	4	+	Nicotiana glutinosa
PsbZIP1	CAAT-box	TGCAAATCT	1825	9	+	Brassica juncea	common cis-acting element in promoter and enhancer regions
PsbZIP1	CAAT-box	CAAAT	1827	5	+	Pisum sativum	common cis-acting element in promoter and enhancer regions
PsbZIP1	CAAT-box	CAAT	1880	4	-	Nicotiana glutinosa
PsbZIP1	CAAT-box	CAAT	1893	4	-	Nicotiana glutinosa
PsbZIP1	CAAT-box	CAAT	1912	4	-	Nicotiana glutinosa
PsbZIP1	CAAT-box	CAAT	1955	4	+	Nicotiana glutinosa
PsbZIP1	CAAT-box	CAAAT	1994	5	+	Pisum sativum	common cis-acting element in promoter and enhancer regions
PsbZIP1	TGACG-motif	TGACG	62	5	-	Hordeum vulgare	cis-acting regulatory element involved in the MeJA-responsiveness
PsbZIP1	TGACG-motif	TGACG	740	5	+	Hordeum vulgare	cis-acting regulatory element involved in the MeJA-responsiveness
PsbZIP1	ARE	AAACCA	466	6	-	Zea mays	cis-acting regulatory element essential for the anaerobic induction
PsbZIP1	ARE	AAACCA	503	6	-	Zea mays	cis-acting regulatory element essential for the anaerobic induction
PsbZIP1	ARE	AAACCA	1141	6	+	Zea mays	cis-acting regulatory element essential for the anaerobic induction
PsbZIP1	circadian	CAAAGATATC	789	9	-	Lycopersicon esculentum	cis-acting regulatory element involved in circadian control
PsbZIP1	Unnamed__2	AACCTAACCT	1901	9	-	Petroselinum hortense
PsbZIP1	ERE	ATTTTAAA	985	8	-	Nicotiana glutinos
PsbZIP1	ERE	ATTTCATA	1031	8	+	Nicotiana glutinos
PsbZIP1	ERE	ATTTTAAA	1623	8	+	Nicotiana glutinos
PsbZIP1	ATCT-motif	AATCTAATCC	1829	9	+	Pisum sativum	part of a conserved DNA module involved in light responsiveness
PsbZIP1	MYC	CATTTG	31	6	+	Arabidopsis thaliana
PsbZIP1	MYC	CAATTG	528	6	+	Arabidopsis thaliana
PsbZIP1	MYC	CATTTG	629	6	+	Arabidopsis thaliana
PsbZIP1	MYC	CATTTG	1240	6	-	Arabidopsis thaliana
PsbZIP1	MYC	CATTTG	1716	6	-	Arabidopsis thaliana
PsbZIP1	as-1	TGACG	62	5	-	Arabidopsis thaliana
PsbZIP1	as-1	TGACG	740	5	+	Arabidopsis thaliana
PsbZIP1	ABRE3a	TACGTG	1125	6	+	Zea mays
PsbZIP1	MYB	TAACCA	49	6	-	Arabidopsis thaliana
PsbZIP1	MYB	CAACCA	84	6	-	Arabidopsis thaliana
PsbZIP1	MYB	CAACCA	184	6	-	Arabidopsis thaliana
PsbZIP1	MYB	TAACCA	261	6	-	Arabidopsis thaliana
PsbZIP1	MYB	TAACCA	368	6	-	Arabidopsis thaliana
PsbZIP1	MYB	TAACCA	392	6	-	Arabidopsis thaliana
PsbZIP1	TCT-motif	TCTTAC	1069	6	+	Arabidopsis thaliana	part of a light responsive element
PsbZIP1	G-box	TAACACGTAG	1124	9	-	Brassica oleracea	cis-acting regulatory element involved in light responsiveness
PsbZIP1	G-box	TACGTG	1125	6	+	Arabidopsis thaliana	cis-acting regulatory element involved in light responsiveness
PsbZIP1	AuxRR-core	GGTCCAT	779	7	-	Nicotiana tabacum	cis-acting regulatory element involved in auxin responsiveness
PsbZIP1	CGTCA-motif	CGTCA	62	5	+	Hordeum vulgare	cis-acting regulatory element involved in the MeJA-responsiveness
PsbZIP1	CGTCA-motif	CGTCA	740	5	-	Hordeum vulgare	cis-acting regulatory element involved in the MeJA-responsiveness
PsbZIP1	Myc	TCTCTTA	826	7	-	Arabidopsis thaliana
PsbZIP1	Myc	TCTCTTA	1067	7	+	Arabidopsis thaliana
PsbZIP1	TC-rich repeats	ATTCTCTAAC	1391	9	+	Nicotiana tabacum	cis-acting element involved in defense and stress responsiveness
PsbZIP1	TC-rich repeats	GTTTTCTTAC	1701	9	-	Nicotiana tabacum	cis-acting element involved in defense and stress responsiveness
PsbZIP1	ABRE	ACGTG	1126	5	+	Arabidopsis thaliana	cis-acting element involved in the abscisic acid responsiveness
PsbZIP1	ABRE	ACGTG	1554	5	+	Arabidopsis thaliana	cis-acting element involved in the abscisic acid responsiveness
PsbZIP1	chs-CMA2a	TCACTTGA	997	8	-	Petroselinum crispum	part of a light responsive element
PsbZIP1	AAGAA-motif	gGTAAAGAAA	1680	9	-	Avena sativa
PsbZIP1	AAGAA-motif	GAAAGAA	1701	7	+	Avena sativa
PsbZIP1	Unnamed__4	CTCC	89	4	-	Petroselinum hortense
PsbZIP1	Unnamed__4	CTCC	446	4	-	Petroselinum hortense
PsbZIP1	Unnamed__4	CTCC	802	4	-	Petroselinum hortense
PsbZIP1	Unnamed__4	CTCC	928	4	+	Petroselinum hortense
PsbZIP1	Unnamed__4	CTCC	979	4	-	Petroselinum hortense
PsbZIP1	Unnamed__4	CTCC	1173	4	+	Petroselinum hortense
PsbZIP1	Unnamed__4	CTCC	1722	4	-	Petroselinum hortense
PsbZIP1	Unnamed__4	CTCC	1734	4	+	Petroselinum hortense
PsbZIP1	Unnamed__4	CTCC	1737	4	+	Petroselinum hortense
PsbZIP1	Unnamed__4	CTCC	1741	4	+	Petroselinum hortense
PsbZIP1	Gap-box	CAAATGAA(A/G)A	625	9.5	-	Arabidopsis thaliana	part of a light responsive element
PsbZIP1	G-Box	CACGTT	1553	6	-	Pisum sativum	cis-acting regulatory element involved in light responsiveness
PsbZIP1	GT1-motif	GGTTAAT	50	7	+	Avena sativa	light responsive element
PsbZIP1	GT1-motif	GGTTAA	369	6	+	Arabidopsis thaliana	light responsive element
PsbZIP1	GT1-motif	GGTTAA	393	6	+	Arabidopsis thaliana	light responsive element
PsbZIP1	TATA-box	TATACA	38	6	-	Helianthus annuus	core promoter element around -30 of transcription start
PsbZIP1	TATA-box	TATA	40	4	+	Arabidopsis thaliana	core promoter element around -30 of transcription start
PsbZIP1	TATA-box	ATTATA	104	6	+	Brassica napus	core promoter element around -30 of transcription start
PsbZIP1	TATA-box	TATAA	105	5	-	Arabidopsis thaliana	core promoter element around -30 of transcription start
PsbZIP1	TATA-box	TATA	106	4	+	Arabidopsis thaliana	core promoter element around -30 of transcription start
PsbZIP1	TATA-box	TATA	132	4	+	Arabidopsis thaliana	core promoter element around -30 of transcription start
PsbZIP1	TATA-box	ccTATAAAaa	723	9	+	Arabidopsis thaliana	core promoter element around -30 of transcription start
PsbZIP1	TATA-box	ATATAA	767	6	+	Brassica oleracea	core promoter element around -30 of transcription start
PsbZIP1	TATA-box	TATA	768	4	+	Arabidopsis thaliana	core promoter element around -30 of transcription start
PsbZIP1	TATA-box	ATTATA	1039	6	+	Brassica napus	core promoter element around -30 of transcription start
PsbZIP1	TATA-box	TATAA	1040	5	-	Arabidopsis thaliana	core promoter element around -30 of transcription start
PsbZIP1	TATA-box	TATA	1041	4	-	Arabidopsis thaliana	core promoter element around -30 of transcription start
PsbZIP1	TATA-box	TACAAAA	1080	7	-	Oryza sativa	core promoter element around -30 of transcription start
PsbZIP1	TATA-box	TATA	1109	4	-	Arabidopsis thaliana	core promoter element around -30 of transcription start
PsbZIP1	TATA-box	ATATAT	1272	6	-	Brassica napus	core promoter element around -30 of transcription start
PsbZIP1	TATA-box	TATATTTATATTT	1273	12	+	Avena sativa	core promoter element around -30 of transcription start
PsbZIP1	TATA-box	TACAAAA	1403	7	+	Oryza sativa	core promoter element around -30 of transcription start
PsbZIP1	TATA-box	ATTATA	1452	6	+	Brassica napus	core promoter element around -30 of transcription start
PsbZIP1	TATA-box	TATAA	1453	5	-	Arabidopsis thaliana	core promoter element around -30 of transcription start
PsbZIP1	TATA-box	TATA	1454	4	-	Arabidopsis thaliana	core promoter element around -30 of transcription start
PsbZIP1	TATA-box	TATA	1464	4	-	Arabidopsis thaliana	core promoter element around -30 of transcription start
PsbZIP1	TATA-box	ATATAA	1485	6	+	Brassica oleracea	core promoter element around -30 of transcription start
PsbZIP1	TATA-box	TATA	1486	4	-	Arabidopsis thaliana	core promoter element around -30 of transcription start
PsbZIP1	TATA-box	TATA	1503	4	-	Arabidopsis thaliana	core promoter element around -30 of transcription start
PsbZIP1	ABRE4	CACGTA	1125	6	-	Zea mays
PsbZIP10	AE-box	AGAAACAA	704	8	-	Arabidopsis thaliana	part of a module for light response
PsbZIP10	TATA-box	ATATAA	59	6	+	Brassica oleracea	core promoter element around -30 of transcription start
PsbZIP10	TATA-box	TATA	60	4	+	Arabidopsis thaliana	core promoter element around -30 of transcription start
PsbZIP10	TATA-box	TATA	281	4	+	Arabidopsis thaliana	core promoter element around -30 of transcription start
PsbZIP10	TATA-box	taTATAAAtc	337	9	+	Arabidopsis thaliana	core promoter element around -30 of transcription start
PsbZIP10	TATA-box	TATACA	355	6	-	Helianthus annuus	core promoter element around -30 of transcription start
PsbZIP10	TATA-box	TATA	357	4	+	Arabidopsis thaliana	core promoter element around -30 of transcription start
PsbZIP10	TATA-box	taTATAAAtc	728	9	-	Arabidopsis thaliana	core promoter element around -30 of transcription start
PsbZIP10	TATA-box	TATA	743	4	+	Arabidopsis thaliana	core promoter element around -30 of transcription start
PsbZIP10	TATA-box	TATACA	753	6	-	Helianthus annuus	core promoter element around -30 of transcription start
PsbZIP10	TATA-box	TATATA	755	6	+	Arabidopsis thaliana	core promoter element around -30 of transcription start
PsbZIP10	TATA-box	ATATAT	756	6	+	Brassica napus	core promoter element around -30 of transcription start
PsbZIP10	TATA-box	TATA	757	4	+	Arabidopsis thaliana	core promoter element around -30 of transcription start
PsbZIP10	TATA-box	TAAAGATT	1080	8	-	Arabidopsis thaliana	core promoter element around -30 of transcription start
PsbZIP10	TATA-box	TATA	1121	4	-	Arabidopsis thaliana	core promoter element around -30 of transcription start
PsbZIP10	TATA-box	TATAAA	1618	6	-	Helianthus annuus	core promoter element around -30 of transcription start
PsbZIP10	TATA-box	TATAA	1619	5	-	Arabidopsis thaliana	core promoter element around -30 of transcription start
PsbZIP10	TATA-box	TATA	1620	4	-	Arabidopsis thaliana	core promoter element around -30 of transcription start
PsbZIP10	TATA-box	TATA	1683	4	-	Arabidopsis thaliana	core promoter element around -30 of transcription start
PsbZIP10	GT1-motif	GTGTGTGAA	304	9	-	Solanum tuberosum	light responsive element
PsbZIP10	GT1-motif	GGTTAA	1887	6	-	Arabidopsis thaliana	light responsive element
PsbZIP10	Unnamed__4	CTCC	36	4	+	Petroselinum hortense
PsbZIP10	Unnamed__4	CTCC	213	4	-	Petroselinum hortense
PsbZIP10	Unnamed__4	CTCC	381	4	-	Petroselinum hortense
PsbZIP10	Unnamed__4	CTCC	539	4	+	Petroselinum hortense
PsbZIP10	Unnamed__4	CTCC	918	4	-	Petroselinum hortense
PsbZIP10	Unnamed__4	CTCC	1134	4	-	Petroselinum hortense
PsbZIP10	Unnamed__4	CTCC	1338	4	+	Petroselinum hortense
PsbZIP10	Unnamed__4	CTCC	1584	4	+	Petroselinum hortense
PsbZIP10	Unnamed__4	CTCC	1745	4	+	Petroselinum hortense
PsbZIP10	TCA-element	TCAGAAGAGG	574	9	-	Brassica oleracea	cis-acting element involved in salicylic acid responsiveness
PsbZIP10	Myb-binding site	CAACAG	801	6	-	Nicotiana tabacum
PsbZIP10	CAT-box	GCCACT	1222	6	-	Arabidopsis thaliana	cis-acting regulatory element related to meristem expression
PsbZIP10	STRE	AGGGG	297	5	-	Arabidopsis thaliana
PsbZIP10	STRE	AGGGG	398	5	+	Arabidopsis thaliana
PsbZIP10	STRE	AGGGG	529	5	-	Arabidopsis thaliana
PsbZIP10	STRE	AGGGG	1001	5	+	Arabidopsis thaliana
PsbZIP10	STRE	AGGGG	1254	5	+	Arabidopsis thaliana
PsbZIP10	AAGAA-motif	GAAAGAA	74	7	-	Avena sativa
PsbZIP10	DRE core	GCCGAC	1226	6	+	Arabidopsis thaliana
PsbZIP10	AT~TATA-box	TATATA	755	6	+	Arabidopsis thaliana
PsbZIP10	GA-motif	ATAGATAA	336	8	+	Arabidopsis thaliana	part of a light responsive element
PsbZIP10	GA-motif	ATAGATAA	731	8	-	Arabidopsis thaliana	part of a light responsive element
PsbZIP10	GA-motif	ATAGATAA	738	8	-	Arabidopsis thaliana	part of a light responsive element
PsbZIP10	GATA-motif	GATAGGA	914	7	+	Arabidopsis thaliana	part of a light responsive element
PsbZIP10	TCT-motif	TCTTAC	1264	6	+	Arabidopsis thaliana	part of a light responsive element
PsbZIP10	MYB	CAACCA	178	6	+	Arabidopsis thaliana
PsbZIP10	MYB	CAACAG	801	6	-	Arabidopsis thaliana
PsbZIP10	MYB	CAACCA	1110	6	-	Arabidopsis thaliana
PsbZIP10	Myc	TCTCTTA	994	7	+	Arabidopsis thaliana
PsbZIP10	CGTCA-motif	CGTCA	569	5	-	Hordeum vulgare	cis-acting regulatory element involved in the MeJA-responsiveness
PsbZIP10	CGTCA-motif	CGTCA	1348	5	+	Hordeum vulgare	cis-acting regulatory element involved in the MeJA-responsiveness
PsbZIP10	CGTCA-motif	CGTCA	1701	5	-	Hordeum vulgare	cis-acting regulatory element involved in the MeJA-responsiveness
PsbZIP10	G-box	CACGAC	1016	6	-	Zea mays	cis-acting regulatory element involved in light responsiveness
PsbZIP10	DRE1	ACCGAGA	445	7	-	Zea mays
PsbZIP10	DRE1	ACCGAGA	1654	7	+	Zea mays
PsbZIP10	Sp1	GGGCGG	38	6	-	Oryza sativa	light responsive element
PsbZIP10	circadian	CAAAGATATC	1605	9	+	Lycopersicon esculentum	cis-acting regulatory element involved in circadian control
PsbZIP10	ARE	AAACCA	666	6	+	Zea mays	cis-acting regulatory element essential for the anaerobic induction
PsbZIP10	ARE	AAACCA	1313	6	-	Zea mays	cis-acting regulatory element essential for the anaerobic induction
PsbZIP10	ARE	AAACCA	1363	6	+	Zea mays	cis-acting regulatory element essential for the anaerobic induction
PsbZIP10	ARE	AAACCA	1384	6	+	Zea mays	cis-acting regulatory element essential for the anaerobic induction
PsbZIP10	ARE	AAACCA	1401	6	+	Zea mays	cis-acting regulatory element essential for the anaerobic induction
PsbZIP10	as-1	TGACG	569	5	+	Arabidopsis thaliana
PsbZIP10	as-1	TGACG	1348	5	-	Arabidopsis thaliana
PsbZIP10	as-1	TGACG	1701	5	+	Arabidopsis thaliana
PsbZIP10	MYC	CATTTG	367	6	-	Arabidopsis thaliana
PsbZIP10	TGA-element	AACGAC	618	6	-	Brassica oleracea	auxin-responsive element
PsbZIP10	LTR	CCGAAA	150	6	+	Hordeum vulgare	cis-acting element involved in low-temperature responsiveness
PsbZIP10	LTR	CCGAAA	1023	6	-	Hordeum vulgare	cis-acting element involved in low-temperature responsiveness
PsbZIP10	LTR	CCGAAA	1496	6	-	Hordeum vulgare	cis-acting element involved in low-temperature responsiveness
PsbZIP10	TGACG-motif	TGACG	569	5	+	Hordeum vulgare	cis-acting regulatory element involved in the MeJA-responsiveness
PsbZIP10	TGACG-motif	TGACG	1348	5	-	Hordeum vulgare	cis-acting regulatory element involved in the MeJA-responsiveness
PsbZIP10	TGACG-motif	TGACG	1701	5	+	Hordeum vulgare	cis-acting regulatory element involved in the MeJA-responsiveness
PsbZIP10	CAAT-box	CAAT	57	4	+	Nicotiana glutinosa
PsbZIP10	CAAT-box	CAAT	106	4	+	Nicotiana glutinosa
PsbZIP10	CAAT-box	CCAAT	263	5	+	Arabidopsis thaliana	common cis-acting element in promoter and enhancer regions
PsbZIP10	CAAT-box	CAAT	264	4	+	Nicotiana glutinosa
PsbZIP10	CAAT-box	CAAAT	367	5	+	Pisum sativum	common cis-acting element in promoter and enhancer regions
PsbZIP10	CAAT-box	CAAAT	441	5	+	Pisum sativum	common cis-acting element in promoter and enhancer regions
PsbZIP10	CAAT-box	CAAT	760	4	-	Nicotiana glutinosa
PsbZIP10	CAAT-box	CAAT	836	4	-	Nicotiana glutinosa
PsbZIP10	CAAT-box	CAAT	846	4	+	Nicotiana glutinosa
PsbZIP10	CAAT-box	CAAT	854	4	-	Nicotiana glutinosa
PsbZIP10	CAAT-box	CCAAT	934	5	-	Arabidopsis thaliana	common cis-acting element in promoter and enhancer regions
PsbZIP10	CAAT-box	CAAT	1006	4	-	Nicotiana glutinosa
PsbZIP10	CAAT-box	CAAT	1056	4	+	Nicotiana glutinosa
PsbZIP10	CAAT-box	CAAT	1213	4	-	Nicotiana glutinosa
PsbZIP10	CAAT-box	CAAT	1273	4	+	Nicotiana glutinosa
PsbZIP10	CAAT-box	CAAT	1353	4	+	Nicotiana glutinosa
PsbZIP10	CAAT-box	CCAAT	1404	5	+	Arabidopsis thaliana	common cis-acting element in promoter and enhancer regions
PsbZIP10	CAAT-box	CAAT	1405	4	+	Nicotiana glutinosa
PsbZIP10	CAAT-box	CAAT	1505	4	+	Nicotiana glutinosa
PsbZIP10	CAAT-box	CCAAT	1625	5	+	Arabidopsis thaliana	common cis-acting element in promoter and enhancer regions
PsbZIP10	CAAT-box	CAAT	1626	4	+	Nicotiana glutinosa
PsbZIP10	CAAT-box	CCAAT	1692	5	+	Arabidopsis thaliana	common cis-acting element in promoter and enhancer regions
PsbZIP10	CAAT-box	CAAT	1693	4	+	Nicotiana glutinosa
PsbZIP10	CAAT-box	CAAAT	1738	5	+	Pisum sativum	common cis-acting element in promoter and enhancer regions
PsbZIP10	CAAT-box	CCAAT	1747	5	+	Arabidopsis thaliana	common cis-acting element in promoter and enhancer regions
PsbZIP10	CAAT-box	CAAT	1748	4	+	Nicotiana glutinosa
PsbZIP10	CAAT-box	TGCCAAC	1838	7	+	Petunia hybrida	common cis-acting element in promoter and enhancer regions
PsbZIP10	CAAT-box	CAAT	1856	4	+	Nicotiana glutinosa
PsbZIP10	CAAT-box	CAAT	1983	4	-	Nicotiana glutinosa
PsbZIP10	CAAT-box	CAAAT	1996	5	+	Pisum sativum	common cis-acting element in promoter and enhancer regions
PsbZIP11	as-1	TGACG	212	5	-	Arabidopsis thaliana
PsbZIP11	MYC	CAATTG	656	6	+	Arabidopsis thaliana
PsbZIP11	MYC	CATTTG	722	6	-	Arabidopsis thaliana
PsbZIP11	MYC	CAATTG	806	6	+	Arabidopsis thaliana
PsbZIP11	MYC	CAATTG	848	6	+	Arabidopsis thaliana
PsbZIP11	MYC	CAATTG	941	6	+	Arabidopsis thaliana
PsbZIP11	MYC	CATTTG	1010	6	+	Arabidopsis thaliana
PsbZIP11	MYC	CATTTG	1153	6	-	Arabidopsis thaliana
PsbZIP11	MYC	CATGTG	1194	6	-	Arabidopsis thaliana
PsbZIP11	MYC	CATTTG	1336	6	-	Arabidopsis thaliana
PsbZIP11	MYC	CATGTG	1377	6	-	Arabidopsis thaliana
PsbZIP11	MYC	CATTTG	1470	6	-	Arabidopsis thaliana
PsbZIP11	MYC	CATTTG	1542	6	+	Arabidopsis thaliana
PsbZIP11	MYC	CAATTG	1569	6	-	Arabidopsis thaliana
PsbZIP11	MYC	CAATTG	1611	6	-	Arabidopsis thaliana
PsbZIP11	MYC	CAATTG	1647	6	-	Arabidopsis thaliana
PsbZIP11	MYC	CAATTG	1689	6	-	Arabidopsis thaliana
PsbZIP11	MYC	CATGTG	1709	6	+	Arabidopsis thaliana
PsbZIP11	MYC	CATTTG	1960	6	+	Arabidopsis thaliana
PsbZIP11	ERE	ATTTCATA	1173	8	+	Nicotiana glutinos
PsbZIP11	ERE	ATTTTAAA	1865	8	-	Nicotiana glutinos
PsbZIP11	GCN4_motif	TGAGTCA	1798	7	-	Oryza sativa	cis-regulatory element involved in endosperm expression
PsbZIP11	TGACG-motif	TGACG	212	5	-	Hordeum vulgare	cis-acting regulatory element involved in the MeJA-responsiveness
PsbZIP11	I-box	GTATAAGGCC	10	9	+	Larix laricina	part of a light responsive element
PsbZIP11	CAAT-box	CCAAT	62	5	+	Arabidopsis thaliana	common cis-acting element in promoter and enhancer regions
PsbZIP11	CAAT-box	CAAT	63	4	+	Nicotiana glutinosa
PsbZIP11	CAAT-box	CCAAT	75	5	-	Arabidopsis thaliana	common cis-acting element in promoter and enhancer regions
PsbZIP11	CAAT-box	CAAT	98	4	-	Nicotiana glutinosa
PsbZIP11	CAAT-box	CAAT	109	4	+	Nicotiana glutinosa
PsbZIP11	CAAT-box	CCAAT	243	5	+	Arabidopsis thaliana	common cis-acting element in promoter and enhancer regions
PsbZIP11	CAAT-box	CAAT	244	4	+	Nicotiana glutinosa
PsbZIP11	CAAT-box	CAAT	276	4	-	Nicotiana glutinosa
PsbZIP11	CAAT-box	CAAAT	305	5	-	Pisum sativum	common cis-acting element in promoter and enhancer regions
PsbZIP11	CAAT-box	CAAT	314	4	-	Nicotiana glutinosa
PsbZIP11	CAAT-box	CAAT	344	4	-	Nicotiana glutinosa
PsbZIP11	CAAT-box	CAAT	359	4	+	Nicotiana glutinosa
PsbZIP11	CAAT-box	CAAT	363	4	+	Nicotiana glutinosa
PsbZIP11	CAAT-box	CAAT	460	4	+	Nicotiana glutinosa
PsbZIP11	CAAT-box	CAAAT	464	5	+	Pisum sativum	common cis-acting element in promoter and enhancer regions
PsbZIP11	CAAT-box	CAAT	553	4	+	Nicotiana glutinosa
PsbZIP11	CAAT-box	CAAT	656	4	+	Nicotiana glutinosa
PsbZIP11	CAAT-box	CAAT	658	4	-	Nicotiana glutinosa
PsbZIP11	CAAT-box	CAAAT	722	5	+	Pisum sativum	common cis-acting element in promoter and enhancer regions
PsbZIP11	CAAT-box	CAAT	746	4	+	Nicotiana glutinosa
PsbZIP11	CAAT-box	CCAAT	805	5	+	Arabidopsis thaliana	common cis-acting element in promoter and enhancer regions
PsbZIP11	CAAT-box	CAAT	806	4	+	Nicotiana glutinosa
PsbZIP11	CAAT-box	CAAT	808	4	-	Nicotiana glutinosa
PsbZIP11	CAAT-box	CCAAT	847	5	+	Arabidopsis thaliana	common cis-acting element in promoter and enhancer regions
PsbZIP11	CAAT-box	CAAT	848	4	+	Nicotiana glutinosa
PsbZIP11	CAAT-box	CCAAT	850	5	-	Arabidopsis thaliana	common cis-acting element in promoter and enhancer regions
PsbZIP11	CAAT-box	CCAAT	855	5	-	Arabidopsis thaliana	common cis-acting element in promoter and enhancer regions
PsbZIP11	CAAT-box	CCAAT	935	5	+	Arabidopsis thaliana	common cis-acting element in promoter and enhancer regions
PsbZIP11	CAAT-box	CAAT	936	4	+	Nicotiana glutinosa
PsbZIP11	CAAT-box	CCAAT	940	5	+	Arabidopsis thaliana	common cis-acting element in promoter and enhancer regions
PsbZIP11	CAAT-box	CAAT	941	4	+	Nicotiana glutinosa
PsbZIP11	CAAT-box	CCAAT	943	5	-	Arabidopsis thaliana	common cis-acting element in promoter and enhancer regions
PsbZIP11	CAAT-box	CAAAT	1011	5	-	Pisum sativum	common cis-acting element in promoter and enhancer regions
PsbZIP11	CAAT-box	CAAAT	1153	5	+	Pisum sativum	common cis-acting element in promoter and enhancer regions
PsbZIP11	CAAT-box	CAAAT	1223	5	+	Pisum sativum	common cis-acting element in promoter and enhancer regions
PsbZIP11	CAAT-box	CAAT	1311	4	-	Nicotiana glutinosa
PsbZIP11	CAAT-box	CAAAT	1336	5	+	Pisum sativum	common cis-acting element in promoter and enhancer regions
PsbZIP11	CAAT-box	CAAT	1383	4	+	Nicotiana glutinosa
PsbZIP11	CAAT-box	CAAAT	1470	5	+	Pisum sativum	common cis-acting element in promoter and enhancer regions
PsbZIP11	CAAT-box	CAAAT	1492	5	+	Pisum sativum	common cis-acting element in promoter and enhancer regions
PsbZIP11	CAAT-box	CAAT	1499	4	-	Nicotiana glutinosa
PsbZIP11	CAAT-box	CAAAT	1543	5	-	Pisum sativum	common cis-acting element in promoter and enhancer regions
PsbZIP11	CAAT-box	CCAAT	1568	5	+	Arabidopsis thaliana	common cis-acting element in promoter and enhancer regions
PsbZIP11	CAAT-box	CAAT	1569	4	+	Nicotiana glutinosa
PsbZIP11	CAAT-box	CCAAT	1571	5	-	Arabidopsis thaliana	common cis-acting element in promoter and enhancer regions
PsbZIP11	CAAT-box	CCAAT	1576	5	-	Arabidopsis thaliana	common cis-acting element in promoter and enhancer regions
PsbZIP11	CAAT-box	CCAAT	1610	5	+	Arabidopsis thaliana	common cis-acting element in promoter and enhancer regions
PsbZIP11	CAAT-box	CAAT	1611	4	+	Nicotiana glutinosa
PsbZIP11	CAAT-box	CCAAT	1613	5	-	Arabidopsis thaliana	common cis-acting element in promoter and enhancer regions
PsbZIP11	CAAT-box	CCAAT	1618	5	-	Arabidopsis thaliana	common cis-acting element in promoter and enhancer regions
PsbZIP11	CAAT-box	CCAAT	1641	5	+	Arabidopsis thaliana	common cis-acting element in promoter and enhancer regions
PsbZIP11	CAAT-box	CAAT	1642	4	+	Nicotiana glutinosa
PsbZIP11	CAAT-box	CCAAT	1646	5	+	Arabidopsis thaliana	common cis-acting element in promoter and enhancer regions
PsbZIP11	CAAT-box	CAAT	1647	4	+	Nicotiana glutinosa
PsbZIP11	CAAT-box	CCAAT	1649	5	-	Arabidopsis thaliana	common cis-acting element in promoter and enhancer regions
PsbZIP11	CAAT-box	CCAAT	1683	5	+	Arabidopsis thaliana	common cis-acting element in promoter and enhancer regions
PsbZIP11	CAAT-box	CAAT	1684	4	+	Nicotiana glutinosa
PsbZIP11	CAAT-box	CCAAT	1688	5	+	Arabidopsis thaliana	common cis-acting element in promoter and enhancer regions
PsbZIP11	CAAT-box	CAAT	1689	4	+	Nicotiana glutinosa
PsbZIP11	CAAT-box	CCAAT	1691	5	-	Arabidopsis thaliana	common cis-acting element in promoter and enhancer regions
PsbZIP11	CAAT-box	CCAAT	1721	5	-	Arabidopsis thaliana	common cis-acting element in promoter and enhancer regions
PsbZIP11	CAAT-box	CAAT	1762	4	-	Nicotiana glutinosa
PsbZIP11	CAAT-box	CCAAT	1780	5	-	Arabidopsis thaliana	common cis-acting element in promoter and enhancer regions
PsbZIP11	CAAT-box	CAAT	1803	4	+	Nicotiana glutinosa
PsbZIP11	CAAT-box	CAAT	1808	4	+	Nicotiana glutinosa
PsbZIP11	CAAT-box	CAAT	1813	4	+	Nicotiana glutinosa
PsbZIP11	CAAT-box	CAAT	1852	4	+	Nicotiana glutinosa
PsbZIP11	CAAT-box	CAAT	1857	4	-	Nicotiana glutinosa
PsbZIP11	CAAT-box	CAAT	1898	4	+	Nicotiana glutinosa
PsbZIP11	CAAT-box	CAAAT	1961	5	-	Pisum sativum	common cis-acting element in promoter and enhancer regions
PsbZIP11	CAAT-box	CAAAT	1987	5	+	Pisum sativum	common cis-acting element in promoter and enhancer regions
PsbZIP11	Box 4	ATTAAT	467	6	+	Petroselinum crispum	part of a conserved DNA module involved in light responsiveness
PsbZIP11	Box 4	ATTAAT	1758	6	-	Petroselinum crispum	part of a conserved DNA module involved in light responsiveness
PsbZIP11	Unnamed__1	CGTGG	629	5	+	Zea mays
PsbZIP11	Unnamed__1	CGTGG	1073	5	-	Zea mays
PsbZIP11	MYB-like sequence	TAACCA	405	6	+	Arabidopsis thaliana
PsbZIP11	MYB-like sequence	TAACCA	593	6	+	Arabidopsis thaliana
PsbZIP11	W box	TTGACC	1067	6	-	Arabidopsis thaliana
PsbZIP11	W box	TTGACC	1220	6	-	Arabidopsis thaliana
PsbZIP11	W box	TTGACC	1250	6	-	Arabidopsis thaliana
PsbZIP11	CGTCA-motif	CGTCA	212	5	+	Hordeum vulgare	cis-acting regulatory element involved in the MeJA-responsiveness
PsbZIP11	G-box	TACGTG	153	6	-	Arabidopsis thaliana	cis-acting regulatory element involved in light responsiveness
PsbZIP11	G-box	TAACACGTAG	1597	9	+	Brassica oleracea	cis-acting regulatory element involved in light responsiveness
PsbZIP11	GATA-motif	AAGATAAGATT	188	10	+	Arabidopsis thaliana	part of a light responsive element
PsbZIP11	HD-Zip 1	CAAT(A/T)ATTG	1852	8.5	-	Arabidopsis thaliana	element involved in differentiation of the palisade mesophyll cells
PsbZIP11	MYB	CAACCA	215	6	+	Arabidopsis thaliana
PsbZIP11	MYB	TAACCA	405	6	+	Arabidopsis thaliana
PsbZIP11	MYB	CAACCA	528	6	+	Arabidopsis thaliana
PsbZIP11	MYB	TAACCA	593	6	+	Arabidopsis thaliana
PsbZIP11	MYB	CAACAG	968	6	+	Arabidopsis thaliana
PsbZIP11	MYB	CAACCA	1070	6	+	Arabidopsis thaliana
PsbZIP11	ABRE3a	TACGTG	153	6	-	Zea mays
PsbZIP11	TCA	TCATCTTCAT	257	9	+	Pisum sativum
PsbZIP11	TCA	TCATCTTCAT	992	9	+	Pisum sativum
PsbZIP11	Myb-binding site	CAACAG	968	6	+	Nicotiana tabacum
PsbZIP11	STRE	AGGGG	571	5	-	Arabidopsis thaliana
PsbZIP11	STRE	AGGGG	1584	5	-	Arabidopsis thaliana
PsbZIP11	STRE	AGGGG	1675	5	+	Arabidopsis thaliana
PsbZIP11	AAGAA-motif	GAAAGAA	126	7	+	Avena sativa
PsbZIP11	MBS	CAACTG	235	6	+	Arabidopsis thaliana	MYB binding site involved in drought-inducibility
PsbZIP11	MBS	CAACTG	617	6	-	Arabidopsis thaliana	MYB binding site involved in drought-inducibility
PsbZIP11	MBS	CAACTG	1230	6	-	Arabidopsis thaliana	MYB binding site involved in drought-inducibility
PsbZIP11	MBS	CAACTG	1413	6	-	Arabidopsis thaliana	MYB binding site involved in drought-inducibility
PsbZIP11	MBS	CAACTG	1440	6	+	Arabidopsis thaliana	MYB binding site involved in drought-inducibility
PsbZIP11	ABRE	ACGTG	153	5	-	Arabidopsis thaliana	cis-acting element involved in the abscisic acid responsiveness
PsbZIP11	ABRE	ACGTG	628	5	+	Arabidopsis thaliana	cis-acting element involved in the abscisic acid responsiveness
PsbZIP11	AT~TATA-box	TATATA	36	6	+	Arabidopsis thaliana
PsbZIP11	AT~TATA-box	TATATA	370	6	+	Arabidopsis thaliana
PsbZIP11	ABRE4	CACGTA	153	6	+	Zea mays
PsbZIP11	TATA-box	TATACA	34	6	-	Helianthus annuus	core promoter element around -30 of transcription start
PsbZIP11	TATA-box	TATATA	36	6	+	Arabidopsis thaliana	core promoter element around -30 of transcription start
PsbZIP11	TATA-box	TATA	38	4	+	Arabidopsis thaliana	core promoter element around -30 of transcription start
PsbZIP11	TATA-box	TATA	157	4	+	Arabidopsis thaliana	core promoter element around -30 of transcription start
PsbZIP11	TATA-box	ATTATA	284	6	+	Brassica napus	core promoter element around -30 of transcription start
PsbZIP11	TATA-box	TATAA	285	5	-	Arabidopsis thaliana	core promoter element around -30 of transcription start
PsbZIP11	TATA-box	TATA	286	4	+	Arabidopsis thaliana	core promoter element around -30 of transcription start
PsbZIP11	TATA-box	ATTATA	368	6	+	Brassica napus	core promoter element around -30 of transcription start
PsbZIP11	TATA-box	TATATAA	369	7	-	Arabidopsis thaliana	core promoter element around -30 of transcription start
PsbZIP11	TATA-box	TATATA	370	6	+	Arabidopsis thaliana	core promoter element around -30 of transcription start
PsbZIP11	TATA-box	ATATAT	371	6	+	Brassica napus	core promoter element around -30 of transcription start
PsbZIP11	TATA-box	TATA	372	4	+	Arabidopsis thaliana	core promoter element around -30 of transcription start
PsbZIP11	TATA-box	TACAAAA	418	7	+	Oryza sativa	core promoter element around -30 of transcription start
PsbZIP11	TATA-box	ATTATA	728	6	+	Brassica napus	core promoter element around -30 of transcription start
PsbZIP11	TATA-box	TATAA	729	5	-	Arabidopsis thaliana	core promoter element around -30 of transcription start
PsbZIP11	TATA-box	TATA	730	4	+	Arabidopsis thaliana	core promoter element around -30 of transcription start
PsbZIP11	TATA-box	TATAAATA	767	8	-	Daucus carota	core promoter element around -30 of transcription start
PsbZIP11	TATA-box	TATAAAT	768	7	-	Brassica juncea	core promoter element around -30 of transcription start
PsbZIP11	TATA-box	TATAAA	769	6	-	Helianthus annuus	core promoter element around -30 of transcription start
PsbZIP11	TATA-box	TATAA	770	5	-	Arabidopsis thaliana	core promoter element around -30 of transcription start
PsbZIP11	TATA-box	TATA	771	4	+	Arabidopsis thaliana	core promoter element around -30 of transcription start
PsbZIP11	TATA-box	ATTATA	1214	6	+	Brassica napus	core promoter element around -30 of transcription start
PsbZIP11	TATA-box	TATAA	1215	5	-	Arabidopsis thaliana	core promoter element around -30 of transcription start
PsbZIP11	TATA-box	TATA	1216	4	-	Arabidopsis thaliana	core promoter element around -30 of transcription start
PsbZIP11	TATA-box	TACAAAA	1389	7	+	Oryza sativa	core promoter element around -30 of transcription start
PsbZIP11	TATA-box	TATAAAT	1483	7	-	Brassica juncea	core promoter element around -30 of transcription start
PsbZIP11	TATA-box	TATAAA	1484	6	-	Helianthus annuus	core promoter element around -30 of transcription start
PsbZIP11	TATA-box	TATAA	1485	5	-	Arabidopsis thaliana	core promoter element around -30 of transcription start
PsbZIP11	TATA-box	TATA	1486	4	-	Arabidopsis thaliana	core promoter element around -30 of transcription start
PsbZIP11	TATA-box	TATA	1777	4	-	Arabidopsis thaliana	core promoter element around -30 of transcription start
PsbZIP11	TATA-box	TATAAAA	1824	7	-	Pisum sativum	core promoter element around -30 of transcription start
PsbZIP11	TATA-box	TATAAA	1825	6	-	Helianthus annuus	core promoter element around -30 of transcription start
PsbZIP11	TATA-box	TATAA	1826	5	-	Arabidopsis thaliana	core promoter element around -30 of transcription start
PsbZIP11	TATA-box	TATA	1827	4	-	Arabidopsis thaliana	core promoter element around -30 of transcription start
PsbZIP11	TATA-box	ATTATA	1833	6	+	Brassica napus	core promoter element around -30 of transcription start
PsbZIP11	TATA-box	TATAA	1834	5	-	Arabidopsis thaliana	core promoter element around -30 of transcription start
PsbZIP11	TATA-box	TATATTTATATTT	1835	12	+	Avena sativa	core promoter element around -30 of transcription start
PsbZIP11	G-Box	CACGTT	627	6	-	Pisum sativum	cis-acting regulatory element involved in light responsiveness
PsbZIP11	AP-1	TGAGTTAG	1268	8	-	Arabidopsis thaliana
PsbZIP11	Myb	CAACTG	235	6	+	Arabidopsis thaliana
PsbZIP11	Myb	TAACTG	447	6	+	Arabidopsis thaliana
PsbZIP11	Myb	CAACTG	617	6	-	Arabidopsis thaliana
PsbZIP11	Myb	CAACTG	1230	6	-	Arabidopsis thaliana
PsbZIP11	Myb	CAACTG	1413	6	-	Arabidopsis thaliana
PsbZIP11	Myb	CAACTG	1440	6	+	Arabidopsis thaliana
PsbZIP11	Unnamed__4	CTCC	67	4	-	Petroselinum hortense
PsbZIP11	Unnamed__4	CTCC	81	4	+	Petroselinum hortense
PsbZIP11	Unnamed__4	CTCC	92	4	-	Petroselinum hortense
PsbZIP11	Unnamed__4	CTCC	251	4	-	Petroselinum hortense
PsbZIP11	Unnamed__4	CTCC	608	4	+	Petroselinum hortense
PsbZIP11	Unnamed__4	CTCC	821	4	+	Petroselinum hortense
PsbZIP11	Unnamed__4	CTCC	951	4	+	Petroselinum hortense
PsbZIP11	Unnamed__4	CTCC	1561	4	-	Petroselinum hortense
PsbZIP11	Unnamed__4	CTCC	1657	4	+	Petroselinum hortense
PsbZIP11	Unnamed__4	CTCC	1699	4	+	Petroselinum hortense
PsbZIP11	WRE3	CCACCT	1112	6	-	Pisum sativum
PsbZIP11	WRE3	CCACCT	1295	6	-	Pisum sativum
PsbZIP12	MBS	CAACTG	948	6	+	Arabidopsis thaliana	MYB binding site involved in drought-inducibility
PsbZIP12	MBS	CAACTG	1564	6	-	Arabidopsis thaliana	MYB binding site involved in drought-inducibility
PsbZIP12	chs-CMA2a	TCACTTGA	796	8	+	Petroselinum crispum	part of a light responsive element
PsbZIP12	TCA-element	CCATCTTTTT	1605	9	+	Nicotiana tabacum	cis-acting element involved in salicylic acid responsiveness
PsbZIP12	Myb-binding site	CAACAG	557	6	-	Nicotiana tabacum
PsbZIP12	AAGAA-motif	gGTAAAGAAA	1364	9	+	Avena sativa
PsbZIP12	STRE	AGGGG	628	5	+	Arabidopsis thaliana
PsbZIP12	STRE	AGGGG	1447	5	+	Arabidopsis thaliana
PsbZIP12	ACE	CTAACGTATT	1538	9	+	Petroselinum crispum	cis-acting element involved in light responsiveness
PsbZIP12	AT~TATA-box	TATATA	1922	6	-	Arabidopsis thaliana
PsbZIP12	AT~TATA-box	TATATAAA	1945	8	-	Arabidopsis thaliana
PsbZIP12	AT~TATA-box	TATATA	1947	6	-	Arabidopsis thaliana
PsbZIP12	AT-rich sequence	TAAAATACT	471	9	-	Pisum sativum	element for maximal elicitor-mediated activation (2copies)
PsbZIP12	ABRE	ACGTG	331	5	-	Arabidopsis thaliana	cis-acting element involved in the abscisic acid responsiveness
PsbZIP12	G-Box	CACGTT	331	6	+	Pisum sativum	cis-acting regulatory element involved in light responsiveness
PsbZIP12	AE-box	AGAAACAA	1127	8	-	Arabidopsis thaliana	part of a module for light response
PsbZIP12	AE-box	AGAAACAA	1228	8	-	Arabidopsis thaliana	part of a module for light response
PsbZIP12	AE-box	AGAAACAA	1546	8	-	Arabidopsis thaliana	part of a module for light response
PsbZIP12	MSA-like	(T/C)C(T/C)AACGG(T/C)(T/C)A	1476	8.5	+	Catharanthus roseus	cis-acting element involved in cell cycle regulation
PsbZIP12	TATA-box	ccTATAAAaa	181	9	+	Arabidopsis thaliana	core promoter element around -30 of transcription start
PsbZIP12	TATA-box	TATA	183	4	+	Arabidopsis thaliana	core promoter element around -30 of transcription start
PsbZIP12	TATA-box	TATTTAAA	307	8	+	Arabidopsis thaliana	core promoter element around -30 of transcription start
PsbZIP12	TATA-box	TACAAAA	454	7	+	Oryza sativa	core promoter element around -30 of transcription start
PsbZIP12	TATA-box	TATA	482	4	+	Arabidopsis thaliana	core promoter element around -30 of transcription start
PsbZIP12	TATA-box	ATATAT	766	6	+	Brassica napus	core promoter element around -30 of transcription start
PsbZIP12	TATA-box	TATA	767	4	+	Arabidopsis thaliana	core promoter element around -30 of transcription start
PsbZIP12	TATA-box	ATTATA	1617	6	+	Brassica napus	core promoter element around -30 of transcription start
PsbZIP12	TATA-box	TATAA	1618	5	-	Arabidopsis thaliana	core promoter element around -30 of transcription start
PsbZIP12	TATA-box	TATA	1619	4	-	Arabidopsis thaliana	core promoter element around -30 of transcription start
PsbZIP12	TATA-box	TATTTAAA	1655	8	-	Arabidopsis thaliana	core promoter element around -30 of transcription start
PsbZIP12	TATA-box	TACAAAA	1709	7	-	Oryza sativa	core promoter element around -30 of transcription start
PsbZIP12	TATA-box	TATACA	1712	6	-	Helianthus annuus	core promoter element around -30 of transcription start
PsbZIP12	TATA-box	TATA	1714	4	-	Arabidopsis thaliana	core promoter element around -30 of transcription start
PsbZIP12	TATA-box	tcTATAAATAgg	1813	11	+	Nicotiana tabacum	core promoter element around -30 of transcription start
PsbZIP12	TATA-box	TATA	1815	4	-	Arabidopsis thaliana	core promoter element around -30 of transcription start
PsbZIP12	TATA-box	ccTATAAAaa	1871	9	+	Arabidopsis thaliana	core promoter element around -30 of transcription start
PsbZIP12	TATA-box	TATA	1873	4	-	Arabidopsis thaliana	core promoter element around -30 of transcription start
PsbZIP12	TATA-box	TATATAA	1921	7	-	Arabidopsis thaliana	core promoter element around -30 of transcription start
PsbZIP12	TATA-box	TATATA	1922	6	-	Arabidopsis thaliana	core promoter element around -30 of transcription start
PsbZIP12	TATA-box	ATATAT	1923	6	-	Brassica napus	core promoter element around -30 of transcription start
PsbZIP12	TATA-box	TATA	1924	4	-	Arabidopsis thaliana	core promoter element around -30 of transcription start
PsbZIP12	TATA-box	taTATAAAtc	1939	9	-	Arabidopsis thaliana	core promoter element around -30 of transcription start
PsbZIP12	TATA-box	taTATAAAtc	1943	9	-	Arabidopsis thaliana	core promoter element around -30 of transcription start
PsbZIP12	TATA-box	TATAAAT	1944	7	-	Brassica juncea	core promoter element around -30 of transcription start
PsbZIP12	TATA-box	TATAAA	1945	6	-	Helianthus annuus	core promoter element around -30 of transcription start
PsbZIP12	TATA-box	TATATAA	1946	7	-	Arabidopsis thaliana	core promoter element around -30 of transcription start
PsbZIP12	TATA-box	TATATA	1947	6	-	Arabidopsis thaliana	core promoter element around -30 of transcription start
PsbZIP12	TATA-box	ATATAT	1948	6	-	Brassica napus	core promoter element around -30 of transcription start
PsbZIP12	TATA-box	TATA	1949	4	-	Arabidopsis thaliana	core promoter element around -30 of transcription start
PsbZIP12	TATA-box	TATACA	1990	6	-	Helianthus annuus	core promoter element around -30 of transcription start
PsbZIP12	TATA-box	TATA	1992	4	-	Arabidopsis thaliana	core promoter element around -30 of transcription start
PsbZIP12	Myb	TAACTG	939	6	-	Arabidopsis thaliana
PsbZIP12	Myb	CAACTG	948	6	+	Arabidopsis thaliana
PsbZIP12	Myb	CAACTG	1564	6	-	Arabidopsis thaliana
PsbZIP12	GARE-motif	TCTGTTG	556	7	+	Brassica oleracea	gibberellin-responsive element
PsbZIP12	Unnamed__4	CTCC	35	4	-	Petroselinum hortense
PsbZIP12	Unnamed__4	CTCC	72	4	-	Petroselinum hortense
PsbZIP12	Unnamed__4	CTCC	168	4	+	Petroselinum hortense
PsbZIP12	Unnamed__4	CTCC	197	4	+	Petroselinum hortense
PsbZIP12	Unnamed__4	CTCC	1048	4	-	Petroselinum hortense
PsbZIP12	Unnamed__4	CTCC	1051	4	-	Petroselinum hortense
PsbZIP12	Unnamed__4	CTCC	1076	4	-	Petroselinum hortense
PsbZIP12	Unnamed__4	CTCC	1083	4	-	Petroselinum hortense
PsbZIP12	Unnamed__4	CTCC	1122	4	-	Petroselinum hortense
PsbZIP12	Unnamed__4	CTCC	1203	4	-	Petroselinum hortense
PsbZIP12	Unnamed__4	CTCC	1269	4	-	Petroselinum hortense
PsbZIP12	Unnamed__4	CTCC	1450	4	-	Petroselinum hortense
PsbZIP12	Unnamed__4	CTCC	1508	4	+	Petroselinum hortense
PsbZIP12	Unnamed__4	CTCC	1584	4	+	Petroselinum hortense
PsbZIP12	circadian	CAAAGATATC	671	9	-	Lycopersicon esculentum	cis-acting regulatory element involved in circadian control
PsbZIP12	ERE	ATTTCATA	770	8	+	Nicotiana glutinos
PsbZIP12	ARE	AAACCA	664	6	+	Zea mays	cis-acting regulatory element essential for the anaerobic induction
PsbZIP12	ARE	AAACCA	1965	6	+	Zea mays	cis-acting regulatory element essential for the anaerobic induction
PsbZIP12	as-1	TGACG	684	5	+	Arabidopsis thaliana
PsbZIP12	as-1	TGACG	1739	5	+	Arabidopsis thaliana
PsbZIP12	MYC	CATGTG	812	6	-	Arabidopsis thaliana
PsbZIP12	MYC	CAATTG	830	6	+	Arabidopsis thaliana
PsbZIP12	MYC	CAATTG	1289	6	-	Arabidopsis thaliana
PsbZIP12	MYB-like sequence	TAACCA	1972	6	-	Arabidopsis thaliana
PsbZIP12	CAAT-box	CAAT	226	4	-	Nicotiana glutinosa
PsbZIP12	CAAT-box	CAAT	242	4	-	Nicotiana glutinosa
PsbZIP12	CAAT-box	CAAT	327	4	-	Nicotiana glutinosa
PsbZIP12	CAAT-box	CAAT	361	4	+	Nicotiana glutinosa
PsbZIP12	CAAT-box	CAAAT	398	5	-	Pisum sativum	common cis-acting element in promoter and enhancer regions
PsbZIP12	CAAT-box	CAAT	460	4	-	Nicotiana glutinosa
PsbZIP12	CAAT-box	CAAT	622	4	-	Nicotiana glutinosa
PsbZIP12	CAAT-box	CAAT	682	4	-	Nicotiana glutinosa
PsbZIP12	CAAT-box	CAAT	750	4	-	Nicotiana glutinosa
PsbZIP12	CAAT-box	CAAT	830	4	+	Nicotiana glutinosa
PsbZIP12	CAAT-box	CCAAT	832	5	-	Arabidopsis thaliana	common cis-acting element in promoter and enhancer regions
PsbZIP12	CAAT-box	CCAAT	847	5	-	Arabidopsis thaliana	common cis-acting element in promoter and enhancer regions
PsbZIP12	CAAT-box	CAAT	869	4	+	Nicotiana glutinosa
PsbZIP12	CAAT-box	CAAAT	981	5	+	Pisum sativum	common cis-acting element in promoter and enhancer regions
PsbZIP12	CAAT-box	CAAT	1009	4	+	Nicotiana glutinosa
PsbZIP12	CAAT-box	CAAAT	1114	5	-	Pisum sativum	common cis-acting element in promoter and enhancer regions
PsbZIP12	CAAT-box	CAAT	1135	4	+	Nicotiana glutinosa
PsbZIP12	CAAT-box	CAAT	1216	4	-	Nicotiana glutinosa
PsbZIP12	CAAT-box	CAAT	1227	4	-	Nicotiana glutinosa
PsbZIP12	CAAT-box	CAAT	1241	4	+	Nicotiana glutinosa
PsbZIP12	CAAT-box	CAAT	1253	4	+	Nicotiana glutinosa
PsbZIP12	CAAT-box	CCAAT	1279	5	-	Arabidopsis thaliana	common cis-acting element in promoter and enhancer regions
PsbZIP12	CAAT-box	CCAAT	1288	5	+	Arabidopsis thaliana	common cis-acting element in promoter and enhancer regions
PsbZIP12	CAAT-box	CAAT	1289	4	+	Nicotiana glutinosa
PsbZIP12	CAAT-box	CAAT	1291	4	-	Nicotiana glutinosa
PsbZIP12	CAAT-box	CAAT	1302	4	+	Nicotiana glutinosa
PsbZIP12	CAAT-box	CAAT	1426	4	+	Nicotiana glutinosa
PsbZIP12	CAAT-box	CCAAT	1458	5	-	Arabidopsis thaliana	common cis-acting element in promoter and enhancer regions
PsbZIP12	CAAT-box	CAAT	1513	4	-	Nicotiana glutinosa
PsbZIP12	CAAT-box	CAAT	1517	4	-	Nicotiana glutinosa
PsbZIP12	CAAT-box	CAAT	1545	4	-	Nicotiana glutinosa
PsbZIP12	CAAT-box	CAAT	1634	4	-	Nicotiana glutinosa
PsbZIP12	CAAT-box	CAAT	1840	4	-	Nicotiana glutinosa
PsbZIP12	CAAT-box	CAAAT	1878	5	+	Pisum sativum	common cis-acting element in promoter and enhancer regions
PsbZIP12	TGACG-motif	TGACG	684	5	+	Hordeum vulgare	cis-acting regulatory element involved in the MeJA-responsiveness
PsbZIP12	TGACG-motif	TGACG	1739	5	+	Hordeum vulgare	cis-acting regulatory element involved in the MeJA-responsiveness
PsbZIP12	Box 4	ATTAAT	302	6	+	Petroselinum crispum	part of a conserved DNA module involved in light responsiveness
PsbZIP12	Box 4	ATTAAT	1598	6	-	Petroselinum crispum	part of a conserved DNA module involved in light responsiveness
PsbZIP12	Box 4	ATTAAT	1630	6	-	Petroselinum crispum	part of a conserved DNA module involved in light responsiveness
PsbZIP12	MYB	CAACAG	557	6	-	Arabidopsis thaliana
PsbZIP12	MYB	CAACCA	1059	6	-	Arabidopsis thaliana
PsbZIP12	MYB	CAACCA	1117	6	-	Arabidopsis thaliana
PsbZIP12	MYB	TAACCA	1972	6	-	Arabidopsis thaliana
PsbZIP12	TCT-motif	TCTTAC	930	6	+	Arabidopsis thaliana	part of a light responsive element
PsbZIP12	CGTCA-motif	CGTCA	684	5	-	Hordeum vulgare	cis-acting regulatory element involved in the MeJA-responsiveness
PsbZIP12	CGTCA-motif	CGTCA	1739	5	-	Hordeum vulgare	cis-acting regulatory element involved in the MeJA-responsiveness
PsbZIP12	box S	AGCCACC	1825	7	+	Arabidopsis thaliana
PsbZIP12	MBSI	aaaAaaC(G/C)GTTA	1762	10.5	+	Petunia hybrida	MYB binding site involved in flavonoid biosynthetic genes regulation
PsbZIP12	TCA	TCATCTTCAT	883	9	+	Pisum sativum
PsbZIP12	LAMP-element	CTTTATCA	379	8	+	Pisum sativum	part of a light responsive element
PsbZIP12	DRE1	ACCGAGA	138	7	-	Zea mays
PsbZIP13	AT-rich element	ATAGAAATCAA	1974	10	-	Glycine max	binding site of AT-rich DNA binding protein (ATBP-1)
PsbZIP13	AT~TATA-box	TATATA	1429	6	-	Arabidopsis thaliana
PsbZIP13	AT~TATA-box	TATATA	1598	6	-	Arabidopsis thaliana
PsbZIP13	AT~TATA-box	TATATA	1600	6	-	Arabidopsis thaliana
PsbZIP13	AT~TATA-box	TATATA	1602	6	-	Arabidopsis thaliana
PsbZIP13	STRE	AGGGG	1227	5	-	Arabidopsis thaliana
PsbZIP13	AAGAA-motif	gGTAAAGAAA	1508	9	-	Avena sativa
PsbZIP13	AC-I	(T/C)C(T/C)(C/T)ACC(T/C)ACC	1139	8.5	+	Phaseolus vulgaris
PsbZIP13	Unnamed__4	CTCC	387	4	-	Petroselinum hortense
PsbZIP13	Unnamed__4	CTCC	391	4	-	Petroselinum hortense
PsbZIP13	Unnamed__4	CTCC	412	4	+	Petroselinum hortense
PsbZIP13	Unnamed__4	CTCC	513	4	+	Petroselinum hortense
PsbZIP13	Unnamed__4	CTCC	528	4	+	Petroselinum hortense
PsbZIP13	Unnamed__4	CTCC	540	4	+	Petroselinum hortense
PsbZIP13	Unnamed__4	CTCC	546	4	+	Petroselinum hortense
PsbZIP13	Unnamed__4	CTCC	564	4	+	Petroselinum hortense
PsbZIP13	Unnamed__4	CTCC	570	4	+	Petroselinum hortense
PsbZIP13	Unnamed__4	CTCC	595	4	+	Petroselinum hortense
PsbZIP13	Unnamed__4	CTCC	621	4	+	Petroselinum hortense
PsbZIP13	Unnamed__4	CTCC	829	4	-	Petroselinum hortense
PsbZIP13	Unnamed__4	CTCC	1090	4	+	Petroselinum hortense
PsbZIP13	Unnamed__4	CTCC	1776	4	-	Petroselinum hortense
PsbZIP13	TATA	TATAAAAT	1892	8	-	Arabidopsis thaliana
PsbZIP13	chs-Unit 1 m1	ACCTAACCCGC	1138	10	+	Hordeum vulgare	part of a light responsive element
PsbZIP13	E2Fb	TTTGCCGC	586	8	+	Nicotiana tabacum
PsbZIP13	TATA-box	TACAAAA	199	7	-	Oryza sativa	core promoter element around -30 of transcription start
PsbZIP13	TATA-box	TATA	293	4	+	Arabidopsis thaliana	core promoter element around -30 of transcription start
PsbZIP13	TATA-box	TATA	416	4	+	Arabidopsis thaliana	core promoter element around -30 of transcription start
PsbZIP13	TATA-box	TATA	477	4	+	Arabidopsis thaliana	core promoter element around -30 of transcription start
PsbZIP13	TATA-box	TATA	992	4	+	Arabidopsis thaliana	core promoter element around -30 of transcription start
PsbZIP13	TATA-box	ATATAT	1406	6	-	Brassica napus	core promoter element around -30 of transcription start
PsbZIP13	TATA-box	TATA	1407	4	-	Arabidopsis thaliana	core promoter element around -30 of transcription start
PsbZIP13	TATA-box	TATATAA	1428	7	-	Arabidopsis thaliana	core promoter element around -30 of transcription start
PsbZIP13	TATA-box	TATATA	1429	6	-	Arabidopsis thaliana	core promoter element around -30 of transcription start
PsbZIP13	TATA-box	ATATAT	1430	6	-	Brassica napus	core promoter element around -30 of transcription start
PsbZIP13	TATA-box	TATA	1431	4	-	Arabidopsis thaliana	core promoter element around -30 of transcription start
PsbZIP13	TATA-box	TATTTAAA	1433	8	+	Arabidopsis thaliana	core promoter element around -30 of transcription start
PsbZIP13	TATA-box	TATA	1451	4	-	Arabidopsis thaliana	core promoter element around -30 of transcription start
PsbZIP13	TATA-box	ATTATA	1466	6	+	Brassica napus	core promoter element around -30 of transcription start
PsbZIP13	TATA-box	TATAA	1467	5	-	Arabidopsis thaliana	core promoter element around -30 of transcription start
PsbZIP13	TATA-box	TATA	1468	4	-	Arabidopsis thaliana	core promoter element around -30 of transcription start
PsbZIP13	TATA-box	TATACA	1527	6	-	Helianthus annuus	core promoter element around -30 of transcription start
PsbZIP13	TATA-box	TATA	1529	4	-	Arabidopsis thaliana	core promoter element around -30 of transcription start
PsbZIP13	TATA-box	TACATAAA	1573	8	+	Oryza sativa	core promoter element around -30 of transcription start
PsbZIP13	TATA-box	ATTATA	1580	6	+	Brassica napus	core promoter element around -30 of transcription start
PsbZIP13	TATA-box	TATAA	1581	5	-	Arabidopsis thaliana	core promoter element around -30 of transcription start
PsbZIP13	TATA-box	TATA	1582	4	-	Arabidopsis thaliana	core promoter element around -30 of transcription start
PsbZIP13	TATA-box	TATACA	1596	6	-	Helianthus annuus	core promoter element around -30 of transcription start
PsbZIP13	TATA-box	TATATA	1598	6	-	Arabidopsis thaliana	core promoter element around -30 of transcription start
PsbZIP13	TATA-box	ATATAT	1599	6	-	Brassica napus	core promoter element around -30 of transcription start
PsbZIP13	TATA-box	TATATA	1600	6	-	Arabidopsis thaliana	core promoter element around -30 of transcription start
PsbZIP13	TATA-box	ATATAT	1601	6	-	Brassica napus	core promoter element around -30 of transcription start
PsbZIP13	TATA-box	TATATA	1602	6	-	Arabidopsis thaliana	core promoter element around -30 of transcription start
PsbZIP13	TATA-box	ATATAA	1603	6	+	Brassica oleracea	core promoter element around -30 of transcription start
PsbZIP13	TATA-box	TATA	1604	4	-	Arabidopsis thaliana	core promoter element around -30 of transcription start
PsbZIP13	TATA-box	ATTATA	1760	6	+	Brassica napus	core promoter element around -30 of transcription start
PsbZIP13	TATA-box	TATAA	1761	5	-	Arabidopsis thaliana	core promoter element around -30 of transcription start
PsbZIP13	TATA-box	TATA	1762	4	-	Arabidopsis thaliana	core promoter element around -30 of transcription start
PsbZIP13	TATA-box	TATAAAA	1893	7	-	Pisum sativum	core promoter element around -30 of transcription start
PsbZIP13	TATA-box	TATAAA	1894	6	-	Helianthus annuus	core promoter element around -30 of transcription start
PsbZIP13	TATA-box	TATAA	1895	5	-	Arabidopsis thaliana	core promoter element around -30 of transcription start
PsbZIP13	TATA-box	TATA	1896	4	-	Arabidopsis thaliana	core promoter element around -30 of transcription start
PsbZIP13	TATA-box	taTATAAAtc	1976	9	-	Arabidopsis thaliana	core promoter element around -30 of transcription start
PsbZIP13	TATA-box	ccTATAAAaa	1978	9	-	Arabidopsis thaliana	core promoter element around -30 of transcription start
PsbZIP13	TATA-box	TATAAAA	1979	7	-	Pisum sativum	core promoter element around -30 of transcription start
PsbZIP13	TATA-box	TATAAA	1980	6	-	Helianthus annuus	core promoter element around -30 of transcription start
PsbZIP13	TATA-box	TATAA	1981	5	-	Arabidopsis thaliana	core promoter element around -30 of transcription start
PsbZIP13	TATA-box	TATA	1982	4	-	Arabidopsis thaliana	core promoter element around -30 of transcription start
PsbZIP13	AE-box	AGAAACAA	1345	8	-	Arabidopsis thaliana	part of a module for light response
PsbZIP13	P-box	CCTTTTG	185	7	-	Oryza sativa	gibberellin-responsive element
PsbZIP13	Gap-box	CAAATGAA(A/G)A	1954	9.5	-	Arabidopsis thaliana	part of a light responsive element
PsbZIP13	Unnamed__1	CGTGG	697	5	-	Zea mays
PsbZIP13	Unnamed__1	CGTGG	759	5	-	Zea mays
PsbZIP13	Box 4	ATTAAT	83	6	+	Petroselinum crispum	part of a conserved DNA module involved in light responsiveness
PsbZIP13	Box 4	ATTAAT	1791	6	-	Petroselinum crispum	part of a conserved DNA module involved in light responsiveness
PsbZIP13	CAAT-box	CAAT	8	4	+	Nicotiana glutinosa
PsbZIP13	CAAT-box	CAAT	10	4	-	Nicotiana glutinosa
PsbZIP13	CAAT-box	CAAAT	21	5	-	Pisum sativum	common cis-acting element in promoter and enhancer regions
PsbZIP13	CAAT-box	CCAAT	170	5	-	Arabidopsis thaliana	common cis-acting element in promoter and enhancer regions
PsbZIP13	CAAT-box	CCAAT	599	5	-	Arabidopsis thaliana	common cis-acting element in promoter and enhancer regions
PsbZIP13	CAAT-box	CAACCAACTCC	614	10	+	Arabidopsis thaliana	common cis-acting element in promoter and enhancer regions
PsbZIP13	CAAT-box	CAAAT	648	5	-	Pisum sativum	common cis-acting element in promoter and enhancer regions
PsbZIP13	CAAT-box	CCAAT	721	5	-	Arabidopsis thaliana	common cis-acting element in promoter and enhancer regions
PsbZIP13	CAAT-box	CAAT	772	4	-	Nicotiana glutinosa
PsbZIP13	CAAT-box	CAAT	883	4	-	Nicotiana glutinosa
PsbZIP13	CAAT-box	CAAAT	889	5	-	Pisum sativum	common cis-acting element in promoter and enhancer regions
PsbZIP13	CAAT-box	CCAAT	1022	5	-	Arabidopsis thaliana	common cis-acting element in promoter and enhancer regions
PsbZIP13	CAAT-box	CCAAT	1085	5	+	Arabidopsis thaliana	common cis-acting element in promoter and enhancer regions
PsbZIP13	CAAT-box	CAAT	1086	4	+	Nicotiana glutinosa
PsbZIP13	CAAT-box	CAAAT	1175	5	+	Pisum sativum	common cis-acting element in promoter and enhancer regions
PsbZIP13	CAAT-box	CAAAT	1266	5	+	Pisum sativum	common cis-acting element in promoter and enhancer regions
PsbZIP13	CAAT-box	CAAAT	1343	5	-	Pisum sativum	common cis-acting element in promoter and enhancer regions
PsbZIP13	CAAT-box	CAAT	1386	4	+	Nicotiana glutinosa
PsbZIP13	CAAT-box	CAAT	1472	4	+	Nicotiana glutinosa
PsbZIP13	CAAT-box	CCAAT	1476	5	+	Arabidopsis thaliana	common cis-acting element in promoter and enhancer regions
PsbZIP13	CAAT-box	CAAT	1477	4	+	Nicotiana glutinosa
PsbZIP13	CAAT-box	CAAAT	1552	5	-	Pisum sativum	common cis-acting element in promoter and enhancer regions
PsbZIP13	CAAT-box	CAAAT	1564	5	-	Pisum sativum	common cis-acting element in promoter and enhancer regions
PsbZIP13	CAAT-box	CAAT	1611	4	-	Nicotiana glutinosa
PsbZIP13	CAAT-box	CAAT	1653	4	-	Nicotiana glutinosa
PsbZIP13	CAAT-box	CCAAT	1670	5	-	Arabidopsis thaliana	common cis-acting element in promoter and enhancer regions
PsbZIP13	CAAT-box	CAAT	1679	4	-	Nicotiana glutinosa
PsbZIP13	CAAT-box	CAAT	1697	4	+	Nicotiana glutinosa
PsbZIP13	CAAT-box	CAAAT	1757	5	+	Pisum sativum	common cis-acting element in promoter and enhancer regions
PsbZIP13	CAAT-box	CAAT	1882	4	+	Nicotiana glutinosa
PsbZIP13	CAAT-box	CAAT	1887	4	-	Nicotiana glutinosa
PsbZIP13	CAAT-box	CAAT	1914	4	+	Nicotiana glutinosa
PsbZIP13	CAAT-box	CAAT	1916	4	-	Nicotiana glutinosa
PsbZIP13	CAAT-box	CAAAT	1923	5	+	Pisum sativum	common cis-acting element in promoter and enhancer regions
PsbZIP13	CAAT-box	CAAAT	1959	5	-	Pisum sativum	common cis-acting element in promoter and enhancer regions
PsbZIP13	LTR	CCGAAA	714	6	+	Hordeum vulgare	cis-acting element involved in low-temperature responsiveness
PsbZIP13	MRE	AACCTAA	1137	7	+	Petroselinum crispum	MYB binding site involved in light responsiveness
PsbZIP13	CCGTCC motif	CCGTCC	665	6	-	Nicotiana tabacum
PsbZIP13	MYC	CAATTG	8	6	+	Arabidopsis thaliana
PsbZIP13	MYC	CATTTG	20	6	+	Arabidopsis thaliana
PsbZIP13	MYC	CATGTG	241	6	+	Arabidopsis thaliana
PsbZIP13	MYC	CATTTG	1342	6	+	Arabidopsis thaliana
PsbZIP13	MYC	CATGTG	1797	6	+	Arabidopsis thaliana
PsbZIP13	MYC	CAATTG	1914	6	-	Arabidopsis thaliana
PsbZIP13	MYC	CATTTG	1958	6	+	Arabidopsis thaliana
PsbZIP13	CCGTCC-box	CCGTCC	665	6	-	Petroselinum hortense
PsbZIP13	GCN4_motif	TGAGTCA	506	7	-	Oryza sativa	cis-regulatory element involved in endosperm expression
PsbZIP13	ARE	AAACCA	30	6	+	Zea mays	cis-acting regulatory element essential for the anaerobic induction
PsbZIP13	ARE	AAACCA	694	6	+	Zea mays	cis-acting regulatory element essential for the anaerobic induction
PsbZIP13	ARE	AAACCA	756	6	+	Zea mays	cis-acting regulatory element essential for the anaerobic induction
PsbZIP13	ARE	AAACCA	911	6	-	Zea mays	cis-acting regulatory element essential for the anaerobic induction
PsbZIP13	ARE	AAACCA	1082	6	+	Zea mays	cis-acting regulatory element essential for the anaerobic induction
PsbZIP13	Unnamed__2	AACCTAACCT	1137	9	+	Petroselinum hortense
PsbZIP13	A-box	CCGTCC	665	6	-	Petroselinum crispum	cis-acting regulatory element
PsbZIP13	Myc	TCTCTTA	1350	7	+	Arabidopsis thaliana
PsbZIP13	MYB	CAACCA	43	6	+	Arabidopsis thaliana
PsbZIP13	MYB	CAACCA	653	6	-	Arabidopsis thaliana
PsbZIP13	MYB	CAACCA	1210	6	-	Arabidopsis thaliana
PsbZIP13	MYB	CAACCA	1704	6	-	Arabidopsis thaliana
PsbZIP13	HD-Zip 1	CAAT(A/T)ATTG	1882	8.5	-	Arabidopsis thaliana	element involved in differentiation of the palisade mesophyll cells
PsbZIP13	GATA-motif	GATAGGG	1228	7	-	Pisum sativum	part of a light responsive element
PsbZIP14	ERE	ATTTTAAA	961	8	+	Nicotiana glutinos
PsbZIP14	ERE	ATTTTAAA	1348	8	+	Nicotiana glutinos
PsbZIP14	ERE	ATTTTAAA	1350	8	-	Nicotiana glutinos
PsbZIP14	ERE	ATTTTAAA	1565	8	+	Nicotiana glutinos
PsbZIP14	ARE	AAACCA	247	6	+	Zea mays	cis-acting regulatory element essential for the anaerobic induction
PsbZIP14	ARE	AAACCA	687	6	+	Zea mays	cis-acting regulatory element essential for the anaerobic induction
PsbZIP14	as-1	TGACG	588	5	+	Arabidopsis thaliana
PsbZIP14	as-1	TGACG	1387	5	-	Arabidopsis thaliana
PsbZIP14	as-1	TGACG	1519	5	-	Arabidopsis thaliana
PsbZIP14	MYC	CAATTG	478	6	+	Arabidopsis thaliana
PsbZIP14	MYC	CATTTG	626	6	+	Arabidopsis thaliana
PsbZIP14	MRE	AACCTAA	1259	7	-	Petroselinum crispum	MYB binding site involved in light responsiveness
PsbZIP14	MYB-like sequence	TAACCA	162	6	-	Arabidopsis thaliana
PsbZIP14	MYB-like sequence	TAACCA	229	6	+	Arabidopsis thaliana
PsbZIP14	MYB-like sequence	TAACCA	1890	6	-	Arabidopsis thaliana
PsbZIP14	ACA-motif	AATCACAACCATA	168	12	-	Arabidopsis thaliana	part of gapA in (gapA-CMA1) involved with light responsiveness
PsbZIP14	W box	TTGACC	1421	6	-	Arabidopsis thaliana
PsbZIP14	TGACG-motif	TGACG	588	5	+	Hordeum vulgare	cis-acting regulatory element involved in the MeJA-responsiveness
PsbZIP14	TGACG-motif	TGACG	1387	5	-	Hordeum vulgare	cis-acting regulatory element involved in the MeJA-responsiveness
PsbZIP14	TGACG-motif	TGACG	1519	5	-	Hordeum vulgare	cis-acting regulatory element involved in the MeJA-responsiveness
PsbZIP14	ATC-motif	AGTAATCT	1637	8	+	Spinacia oleracea	part of a conserved DNA module involved in light responsiveness
PsbZIP14	CAAT-box	CCAAT	6	5	+	Arabidopsis thaliana	common cis-acting element in promoter and enhancer regions
PsbZIP14	CAAT-box	CAAT	7	4	+	Nicotiana glutinosa
PsbZIP14	CAAT-box	CAAT	14	4	-	Nicotiana glutinosa
PsbZIP14	CAAT-box	CAAT	44	4	-	Nicotiana glutinosa
PsbZIP14	CAAT-box	CAAT	82	4	-	Nicotiana glutinosa
PsbZIP14	CAAT-box	CCAAT	219	5	-	Arabidopsis thaliana	common cis-acting element in promoter and enhancer regions
PsbZIP14	CAAT-box	CAAT	252	4	-	Nicotiana glutinosa
PsbZIP14	CAAT-box	CAAT	275	4	+	Nicotiana glutinosa
PsbZIP14	CAAT-box	CAAT	375	4	-	Nicotiana glutinosa
PsbZIP14	CAAT-box	CAAT	421	4	-	Nicotiana glutinosa
PsbZIP14	CAAT-box	CAAT	441	4	-	Nicotiana glutinosa
PsbZIP14	CAAT-box	CAAT	478	4	+	Nicotiana glutinosa
PsbZIP14	CAAT-box	CAAT	480	4	-	Nicotiana glutinosa
PsbZIP14	CAAT-box	CAAT	503	4	-	Nicotiana glutinosa
PsbZIP14	CAAT-box	CAAAT	627	5	-	Pisum sativum	common cis-acting element in promoter and enhancer regions
PsbZIP14	CAAT-box	CCAAT	634	5	-	Arabidopsis thaliana	common cis-acting element in promoter and enhancer regions
PsbZIP14	CAAT-box	CAAT	868	4	-	Nicotiana glutinosa
PsbZIP14	CAAT-box	CAAT	880	4	-	Nicotiana glutinosa
PsbZIP14	CAAT-box	CCAAT	946	5	+	Arabidopsis thaliana	common cis-acting element in promoter and enhancer regions
PsbZIP14	CAAT-box	CAAT	947	4	+	Nicotiana glutinosa
PsbZIP14	CAAT-box	CCAAT	992	5	+	Arabidopsis thaliana	common cis-acting element in promoter and enhancer regions
PsbZIP14	CAAT-box	CAAT	993	4	+	Nicotiana glutinosa
PsbZIP14	CAAT-box	CAAT	1046	4	+	Nicotiana glutinosa
PsbZIP14	CAAT-box	CAAT	1138	4	-	Nicotiana glutinosa
PsbZIP14	CAAT-box	CAAT	1173	4	+	Nicotiana glutinosa
PsbZIP14	CAAT-box	CAAAT	1175	5	-	Pisum sativum	common cis-acting element in promoter and enhancer regions
PsbZIP14	CAAT-box	CAAT	1193	4	+	Nicotiana glutinosa
PsbZIP14	CAAT-box	CAAAT	1293	5	-	Pisum sativum	common cis-acting element in promoter and enhancer regions
PsbZIP14	CAAT-box	CCAAT	1391	5	-	Arabidopsis thaliana	common cis-acting element in promoter and enhancer regions
PsbZIP14	CAAT-box	CAAT	1424	4	+	Nicotiana glutinosa
PsbZIP14	CAAT-box	CAAT	1483	4	-	Nicotiana glutinosa
PsbZIP14	CAAT-box	CAAT	1498	4	+	Nicotiana glutinosa
PsbZIP14	CAAT-box	CAAAT	1551	5	+	Pisum sativum	common cis-acting element in promoter and enhancer regions
PsbZIP14	CAAT-box	CAAAT	1554	5	-	Pisum sativum	common cis-acting element in promoter and enhancer regions
PsbZIP14	CAAT-box	CAAT	1609	4	-	Nicotiana glutinosa
PsbZIP14	CAAT-box	CAAT	1734	4	-	Nicotiana glutinosa
PsbZIP14	CAAT-box	CAAAT	1992	5	+	Pisum sativum	common cis-acting element in promoter and enhancer regions
PsbZIP14	H-box	CCTACCNNNNNNNCTNNNNA	790	9	-	Phaseolus vulgaris
PsbZIP14	Box 4	ATTAAT	120	6	+	Petroselinum crispum	part of a conserved DNA module involved in light responsiveness
PsbZIP14	Box 4	ATTAAT	463	6	+	Petroselinum crispum	part of a conserved DNA module involved in light responsiveness
PsbZIP14	Unnamed__1	GAATTTAATTAA	1476	11	+	Glycine max	60K protein binding site
PsbZIP14	MYB	TAACCA	162	6	-	Arabidopsis thaliana
PsbZIP14	MYB	CAACCA	170	6	-	Arabidopsis thaliana
PsbZIP14	MYB	TAACCA	229	6	+	Arabidopsis thaliana
PsbZIP14	MYB	CAACCA	636	6	-	Arabidopsis thaliana
PsbZIP14	MYB	CAACCA	1393	6	-	Arabidopsis thaliana
PsbZIP14	MYB	TAACCA	1890	6	-	Arabidopsis thaliana
PsbZIP14	CGTCA-motif	CGTCA	588	5	-	Hordeum vulgare	cis-acting regulatory element involved in the MeJA-responsiveness
PsbZIP14	CGTCA-motif	CGTCA	1387	5	+	Hordeum vulgare	cis-acting regulatory element involved in the MeJA-responsiveness
PsbZIP14	CGTCA-motif	CGTCA	1519	5	+	Hordeum vulgare	cis-acting regulatory element involved in the MeJA-responsiveness
PsbZIP14	WUN-motif	AAATTACTA	1051	9	-	Nicotiana glutinosa
PsbZIP14	WUN-motif	AAATTACT	1052	8	-	Nicotiana glutinosa
PsbZIP14	WUN-motif	AAATTACTA	1677	9	-	Nicotiana glutinosa
PsbZIP14	WUN-motif	AAATTACT	1678	8	-	Nicotiana glutinosa
PsbZIP14	G-box	CACGTC	589	6	-	Zea mays	cis-acting regulatory element involved in light responsiveness
PsbZIP14	G-box	TAACACGTAG	1022	9	+	Brassica oleracea	cis-acting regulatory element involved in light responsiveness
PsbZIP14	TCA	TCATCTTCAT	835	9	-	Pisum sativum
PsbZIP14	CCAAT-box	CAACGG	1535	6	-	Hordeum vulgare	MYBHv1 binding site
PsbZIP14	MYB recognition site	CCGTTG	1535	6	+	Arabidopsis thaliana
PsbZIP14	AC-I	(T/C)C(T/C)(C/T)ACC(T/C)ACC	792	8.5	-	Phaseolus vulgaris
PsbZIP14	AAGAA-motif	GAAAGAA	258	7	-	Avena sativa
PsbZIP14	AAGAA-motif	GAAAGAA	833	7	+	Avena sativa
PsbZIP14	ACE	CTAACGTATT	391	9	-	Petroselinum crispum	cis-acting element involved in light responsiveness
PsbZIP14	AT-rich sequence	TAAAATACT	526	9	-	Pisum sativum	element for maximal elicitor-mediated activation (2copies)
PsbZIP14	AT~TATA-box	TATATA	1339	6	-	Arabidopsis thaliana
PsbZIP14	AT~TATA-box	TATATA	1780	6	-	Arabidopsis thaliana
PsbZIP14	AT-rich element	ATAGAAATCAA	817	10	+	Glycine max	binding site of AT-rich DNA binding protein (ATBP-1)
PsbZIP14	GA-motif	ATAGATAA	51	8	+	Arabidopsis thaliana	part of a light responsive element
PsbZIP14	GA-motif	ATAGATAA	89	8	+	Arabidopsis thaliana	part of a light responsive element
PsbZIP14	ABRE	ACGTG	590	5	+	Arabidopsis thaliana	cis-acting element involved in the abscisic acid responsiveness
PsbZIP14	TATA-box	TATA	156	4	+	Arabidopsis thaliana	core promoter element around -30 of transcription start
PsbZIP14	TATA-box	TATTTAAA	488	8	-	Arabidopsis thaliana	core promoter element around -30 of transcription start
PsbZIP14	TATA-box	TATAAAA	516	7	-	Pisum sativum	core promoter element around -30 of transcription start
PsbZIP14	TATA-box	TATAAA	517	6	-	Helianthus annuus	core promoter element around -30 of transcription start
PsbZIP14	TATA-box	TATAA	518	5	-	Arabidopsis thaliana	core promoter element around -30 of transcription start
PsbZIP14	TATA-box	TATA	519	4	+	Arabidopsis thaliana	core promoter element around -30 of transcription start
PsbZIP14	TATA-box	ATATAA	567	6	+	Brassica oleracea	core promoter element around -30 of transcription start
PsbZIP14	TATA-box	TATA	568	4	+	Arabidopsis thaliana	core promoter element around -30 of transcription start
PsbZIP14	TATA-box	TATA	706	4	+	Arabidopsis thaliana	core promoter element around -30 of transcription start
PsbZIP14	TATA-box	TATAAA	956	6	-	Helianthus annuus	core promoter element around -30 of transcription start
PsbZIP14	TATA-box	TATAA	957	5	-	Arabidopsis thaliana	core promoter element around -30 of transcription start
PsbZIP14	TATA-box	TATA	958	4	+	Arabidopsis thaliana	core promoter element around -30 of transcription start
PsbZIP14	TATA-box	TATTTAAA	963	8	-	Arabidopsis thaliana	core promoter element around -30 of transcription start
PsbZIP14	TATA-box	ATATAT	968	6	+	Brassica napus	core promoter element around -30 of transcription start
PsbZIP14	TATA-box	TATA	969	4	+	Arabidopsis thaliana	core promoter element around -30 of transcription start
PsbZIP14	TATA-box	TATA	1011	4	-	Arabidopsis thaliana	core promoter element around -30 of transcription start
PsbZIP14	TATA-box	ATTATA	1125	6	+	Brassica napus	core promoter element around -30 of transcription start
PsbZIP14	TATA-box	TATAA	1126	5	-	Arabidopsis thaliana	core promoter element around -30 of transcription start
PsbZIP14	TATA-box	TATA	1127	4	-	Arabidopsis thaliana	core promoter element around -30 of transcription start
PsbZIP14	TATA-box	TATAAAA	1247	7	-	Pisum sativum	core promoter element around -30 of transcription start
PsbZIP14	TATA-box	TATAAA	1248	6	-	Helianthus annuus	core promoter element around -30 of transcription start
PsbZIP14	TATA-box	TATAA	1249	5	-	Arabidopsis thaliana	core promoter element around -30 of transcription start
PsbZIP14	TATA-box	TATA	1250	4	-	Arabidopsis thaliana	core promoter element around -30 of transcription start
PsbZIP14	TATA-box	ATATAT	1320	6	-	Brassica napus	core promoter element around -30 of transcription start
PsbZIP14	TATA-box	TATA	1321	4	-	Arabidopsis thaliana	core promoter element around -30 of transcription start
PsbZIP14	TATA-box	ATTATA	1337	6	+	Brassica napus	core promoter element around -30 of transcription start
PsbZIP14	TATA-box	TATATAA	1338	7	-	Arabidopsis thaliana	core promoter element around -30 of transcription start
PsbZIP14	TATA-box	TATATA	1339	6	-	Arabidopsis thaliana	core promoter element around -30 of transcription start
PsbZIP14	TATA-box	ATATAA	1340	6	+	Brassica oleracea	core promoter element around -30 of transcription start
PsbZIP14	TATA-box	TATA	1341	4	-	Arabidopsis thaliana	core promoter element around -30 of transcription start
PsbZIP14	TATA-box	ATTATA	1449	6	+	Brassica napus	core promoter element around -30 of transcription start
PsbZIP14	TATA-box	TATAA	1450	5	-	Arabidopsis thaliana	core promoter element around -30 of transcription start
PsbZIP14	TATA-box	TATA	1451	4	-	Arabidopsis thaliana	core promoter element around -30 of transcription start
PsbZIP14	TATA-box	ATATAA	1500	6	+	Brassica oleracea	core promoter element around -30 of transcription start
PsbZIP14	TATA-box	TATA	1501	4	-	Arabidopsis thaliana	core promoter element around -30 of transcription start
PsbZIP14	TATA-box	TATA	1577	4	-	Arabidopsis thaliana	core promoter element around -30 of transcription start
PsbZIP14	TATA-box	TATA	1692	4	-	Arabidopsis thaliana	core promoter element around -30 of transcription start
PsbZIP14	TATA-box	TATA	1753	4	-	Arabidopsis thaliana	core promoter element around -30 of transcription start
PsbZIP14	TATA-box	TATATA	1780	6	-	Arabidopsis thaliana	core promoter element around -30 of transcription start
PsbZIP14	TATA-box	ATATAT	1781	6	-	Brassica napus	core promoter element around -30 of transcription start
PsbZIP14	TATA-box	TATA	1782	4	-	Arabidopsis thaliana	core promoter element around -30 of transcription start
PsbZIP14	TATA-box	TATA	1803	4	-	Arabidopsis thaliana	core promoter element around -30 of transcription start
PsbZIP14	GT1-motif	GGTTAA	163	6	+	Arabidopsis thaliana	light responsive element
PsbZIP14	GT1-motif	GGTTAA	228	6	-	Arabidopsis thaliana	light responsive element
PsbZIP14	Myb	TAACTG	893	6	+	Arabidopsis thaliana
PsbZIP14	Myb	TAACTG	1522	6	-	Arabidopsis thaliana
PsbZIP14	TATA	TATAAAAT	1246	8	-	Arabidopsis thaliana
PsbZIP14	TATA	TATAAAAT	1250	8	+	Arabidopsis thaliana
PsbZIP14	TATA	TATAAAAT	1501	8	+	Arabidopsis thaliana
PsbZIP14	TATA	TATAAAAT	1577	8	+	Arabidopsis thaliana
PsbZIP14	Unnamed__4	CTCC	236	4	-	Petroselinum hortense
PsbZIP14	Unnamed__4	CTCC	801	4	-	Petroselinum hortense
PsbZIP14	Unnamed__4	CTCC	808	4	-	Petroselinum hortense
PsbZIP14	Unnamed__4	CTCC	846	4	-	Petroselinum hortense
PsbZIP14	Unnamed__4	CTCC	981	4	+	Petroselinum hortense
PsbZIP14	Unnamed__4	CTCC	989	4	+	Petroselinum hortense
PsbZIP14	Unnamed__4	CTCC	1028	4	-	Petroselinum hortense
PsbZIP14	Unnamed__4	CTCC	1924	4	+	Petroselinum hortense
PsbZIP15	MYB	TAACCA	771	6	+	Arabidopsis thaliana
PsbZIP15	TCT-motif	TCTTAC	1238	6	+	Arabidopsis thaliana	part of a light responsive element
PsbZIP15	GATA-motif	AAGGATAAGG	148	9	-	Solanum tuberosum	part of a light responsive element
PsbZIP15	GATA-motif	GATAGGA	887	7	+	Arabidopsis thaliana	part of a light responsive element
PsbZIP15	WUN-motif	AAATTACT	1182	8	-	Nicotiana glutinosa
PsbZIP15	G-box	CACGAC	989	6	-	Zea mays	cis-acting regulatory element involved in light responsiveness
PsbZIP15	G-box	TACGTG	1088	6	-	Arabidopsis thaliana	cis-acting regulatory element involved in light responsiveness
PsbZIP15	CGTCA-motif	CGTCA	1322	5	+	Hordeum vulgare	cis-acting regulatory element involved in the MeJA-responsiveness
PsbZIP15	Myc	TCTCTTA	967	7	+	Arabidopsis thaliana
PsbZIP15	Myc	TCTCTTA	1717	7	+	Arabidopsis thaliana
PsbZIP15	ABRE3a	TACGTG	1088	6	-	Zea mays
PsbZIP15	DRE1	ACCGAGA	1628	7	+	Zea mays
PsbZIP15	ARE	AAACCA	15	6	-	Zea mays	cis-acting regulatory element essential for the anaerobic induction
PsbZIP15	ARE	AAACCA	273	6	-	Zea mays	cis-acting regulatory element essential for the anaerobic induction
PsbZIP15	ARE	AAACCA	455	6	-	Zea mays	cis-acting regulatory element essential for the anaerobic induction
PsbZIP15	ARE	AAACCA	1337	6	+	Zea mays	cis-acting regulatory element essential for the anaerobic induction
PsbZIP15	ARE	AAACCA	1375	6	+	Zea mays	cis-acting regulatory element essential for the anaerobic induction
PsbZIP15	ATCT-motif	AATCTAATCC	248	9	+	Pisum sativum	part of a conserved DNA module involved in light responsiveness
PsbZIP15	as-1	TGACG	1322	5	-	Arabidopsis thaliana
PsbZIP15	MYC	CATTTG	261	6	-	Arabidopsis thaliana
PsbZIP15	MYC	CATGTG	440	6	-	Arabidopsis thaliana
PsbZIP15	MYC	CATTTG	705	6	-	Arabidopsis thaliana
PsbZIP15	MYC	CAATTG	1856	6	-	Arabidopsis thaliana
PsbZIP15	AC-II	TCACCAACCCCC	771	11	+	Populus tremuloides
PsbZIP15	LTR	CCGAAA	996	6	-	Hordeum vulgare	cis-acting element involved in low-temperature responsiveness
PsbZIP15	W box	TTGACC	216	6	+	Arabidopsis thaliana
PsbZIP15	W box	TTGACC	1806	6	+	Arabidopsis thaliana
PsbZIP15	MYB-like sequence	TAACCA	771	6	+	Arabidopsis thaliana
PsbZIP15	MRE	AACCTAA	140	7	+	Petroselinum crispum	MYB binding site involved in light responsiveness
PsbZIP15	MRE	AACCTAA	322	7	-	Petroselinum crispum	MYB binding site involved in light responsiveness
PsbZIP15	MRE	AACCTAA	460	7	-	Petroselinum crispum	MYB binding site involved in light responsiveness
PsbZIP15	H-box	CCTACCNNNNNNNCTNNNNA	782	9	+	Phaseolus vulgaris
PsbZIP15	CAAT-box	CAAT	45	4	-	Nicotiana glutinosa
PsbZIP15	CAAT-box	CAAT	196	4	-	Nicotiana glutinosa
PsbZIP15	CAAT-box	CAAAT	229	5	+	Pisum sativum	common cis-acting element in promoter and enhancer regions
PsbZIP15	CAAT-box	CCAAT	241	5	-	Arabidopsis thaliana	common cis-acting element in promoter and enhancer regions
PsbZIP15	CAAT-box	CAAAT	261	5	+	Pisum sativum	common cis-acting element in promoter and enhancer regions
PsbZIP15	CAAT-box	CAAT	279	4	+	Nicotiana glutinosa
PsbZIP15	CAAT-box	CAAT	380	4	+	Nicotiana glutinosa
PsbZIP15	CAAT-box	CAAAT	450	5	-	Pisum sativum	common cis-acting element in promoter and enhancer regions
PsbZIP15	CAAT-box	CCAAT	510	5	+	Arabidopsis thaliana	common cis-acting element in promoter and enhancer regions
PsbZIP15	CAAT-box	CAAT	511	4	+	Nicotiana glutinosa
PsbZIP15	CAAT-box	CAAT	515	4	+	Nicotiana glutinosa
PsbZIP15	CAAT-box	CAAT	593	4	+	Nicotiana glutinosa
PsbZIP15	CAAT-box	CAAT	656	4	+	Nicotiana glutinosa
PsbZIP15	CAAT-box	CAAT	674	4	+	Nicotiana glutinosa
PsbZIP15	CAAT-box	CAAAT	705	5	+	Pisum sativum	common cis-acting element in promoter and enhancer regions
PsbZIP15	CAAT-box	CAAT	765	4	-	Nicotiana glutinosa
PsbZIP15	CAAT-box	CAAT	907	4	-	Nicotiana glutinosa
PsbZIP15	CAAT-box	CAAT	979	4	-	Nicotiana glutinosa
PsbZIP15	CAAT-box	CAAT	1029	4	+	Nicotiana glutinosa
PsbZIP15	CAAT-box	CAAAT	1186	5	-	Pisum sativum	common cis-acting element in promoter and enhancer regions
PsbZIP15	CAAT-box	TGCCAAC	1200	7	-	Petunia hybrida	common cis-acting element in promoter and enhancer regions
PsbZIP15	CAAT-box	CCCAATTT	1245	8	+	Arabidopsis thaliana	common cis-acting element in promoter and enhancer regions
PsbZIP15	CAAT-box	CCAAT	1246	5	+	Arabidopsis thaliana	common cis-acting element in promoter and enhancer regions
PsbZIP15	CAAT-box	CAAT	1247	4	+	Nicotiana glutinosa
PsbZIP15	CAAT-box	CCAAT	1378	5	+	Arabidopsis thaliana	common cis-acting element in promoter and enhancer regions
PsbZIP15	CAAT-box	CAAT	1379	4	+	Nicotiana glutinosa
PsbZIP15	CAAT-box	CAAT	1479	4	+	Nicotiana glutinosa
PsbZIP15	CAAT-box	CCAAT	1599	5	+	Arabidopsis thaliana	common cis-acting element in promoter and enhancer regions
PsbZIP15	CAAT-box	CAAT	1600	4	+	Nicotiana glutinosa
PsbZIP15	CAAT-box	CAAT	1659	4	+	Nicotiana glutinosa
PsbZIP15	CAAT-box	CCAAT	1666	5	+	Arabidopsis thaliana	common cis-acting element in promoter and enhancer regions
PsbZIP15	CAAT-box	CAAT	1667	4	+	Nicotiana glutinosa
PsbZIP15	CAAT-box	CAAAT	1713	5	+	Pisum sativum	common cis-acting element in promoter and enhancer regions
PsbZIP15	CAAT-box	CAAT	1751	4	+	Nicotiana glutinosa
PsbZIP15	CAAT-box	CCAAT	1758	5	+	Arabidopsis thaliana	common cis-acting element in promoter and enhancer regions
PsbZIP15	CAAT-box	CAAT	1759	4	+	Nicotiana glutinosa
PsbZIP15	CAAT-box	CAAT	1856	4	+	Nicotiana glutinosa
PsbZIP15	CAAT-box	CCAAT	1858	5	-	Arabidopsis thaliana	common cis-acting element in promoter and enhancer regions
PsbZIP15	CAAT-box	CAAT	1983	4	-	Nicotiana glutinosa
PsbZIP15	CAAT-box	CAAAT	1996	5	+	Pisum sativum	common cis-acting element in promoter and enhancer regions
PsbZIP15	TGACG-motif	TGACG	1322	5	-	Hordeum vulgare	cis-acting regulatory element involved in the MeJA-responsiveness
PsbZIP15	OCT	CGCGGATC	910	8	-	Zea mays
PsbZIP15	TCCC-motif	TCTCCCT	473	7	+	Spinacia oleracea	part of a light responsive element
PsbZIP15	GT1-motif	GGTTAA	406	6	+	Arabidopsis thaliana	light responsive element
PsbZIP15	GT1-motif	GGTTAA	408	6	-	Arabidopsis thaliana	light responsive element
PsbZIP15	GT1-motif	GGTTAA	1887	6	-	Arabidopsis thaliana	light responsive element
PsbZIP15	TATA-box	ATATAA	249	6	+	Brassica oleracea	core promoter element around -30 of transcription start
PsbZIP15	TATA-box	TATA	250	4	+	Arabidopsis thaliana	core promoter element around -30 of transcription start
PsbZIP15	TATA-box	TATAA	333	5	-	Arabidopsis thaliana	core promoter element around -30 of transcription start
PsbZIP15	TATA-box	TATA	334	4	+	Arabidopsis thaliana	core promoter element around -30 of transcription start
PsbZIP15	TATA-box	TATA	362	4	+	Arabidopsis thaliana	core promoter element around -30 of transcription start
PsbZIP15	TATA-box	ccTATAAAaa	397	9	-	Arabidopsis thaliana	core promoter element around -30 of transcription start
PsbZIP15	TATA-box	ATTATA	399	6	+	Brassica napus	core promoter element around -30 of transcription start
PsbZIP15	TATA-box	TATAA	400	5	-	Arabidopsis thaliana	core promoter element around -30 of transcription start
PsbZIP15	TATA-box	TATA	401	4	+	Arabidopsis thaliana	core promoter element around -30 of transcription start
PsbZIP15	TATA-box	TATAAAA	532	7	-	Pisum sativum	core promoter element around -30 of transcription start
PsbZIP15	TATA-box	TATAAA	533	6	-	Helianthus annuus	core promoter element around -30 of transcription start
PsbZIP15	TATA-box	TATAA	534	5	-	Arabidopsis thaliana	core promoter element around -30 of transcription start
PsbZIP15	TATA-box	TATA	535	4	+	Arabidopsis thaliana	core promoter element around -30 of transcription start
PsbZIP15	TATA-box	TATACA	633	6	-	Helianthus annuus	core promoter element around -30 of transcription start
PsbZIP15	TATA-box	TATA	635	4	+	Arabidopsis thaliana	core promoter element around -30 of transcription start
PsbZIP15	TATA-box	TACAAAA	684	7	+	Oryza sativa	core promoter element around -30 of transcription start
PsbZIP15	TATA-box	TATA	1095	4	-	Arabidopsis thaliana	core promoter element around -30 of transcription start
PsbZIP15	TATA-box	TATAAA	1592	6	-	Helianthus annuus	core promoter element around -30 of transcription start
PsbZIP15	TATA-box	TATAA	1593	5	-	Arabidopsis thaliana	core promoter element around -30 of transcription start
PsbZIP15	TATA-box	TATA	1594	4	-	Arabidopsis thaliana	core promoter element around -30 of transcription start
PsbZIP15	TATA-box	TACAAAA	1947	7	-	Oryza sativa	core promoter element around -30 of transcription start
PsbZIP15	ABRE4	CACGTA	1088	6	+	Zea mays
PsbZIP15	Unnamed__4	CTCC	6	4	+	Petroselinum hortense
PsbZIP15	Unnamed__4	CTCC	78	4	+	Petroselinum hortense
PsbZIP15	Unnamed__4	CTCC	358	4	+	Petroselinum hortense
PsbZIP15	Unnamed__4	CTCC	474	4	+	Petroselinum hortense
PsbZIP15	Unnamed__4	CTCC	727	4	-	Petroselinum hortense
PsbZIP15	Unnamed__4	CTCC	856	4	+	Petroselinum hortense
PsbZIP15	Unnamed__4	CTCC	891	4	-	Petroselinum hortense
PsbZIP15	Unnamed__4	CTCC	1165	4	-	Petroselinum hortense
PsbZIP15	Unnamed__4	CTCC	1312	4	+	Petroselinum hortense
PsbZIP15	Unnamed__4	CTCC	1679	4	+	Petroselinum hortense
PsbZIP15	Unnamed__4	CTCC	1746	4	+	Petroselinum hortense
PsbZIP15	STRE	AGGGG	412	5	-	Arabidopsis thaliana
PsbZIP15	STRE	AGGGG	780	5	-	Arabidopsis thaliana
PsbZIP15	STRE	AGGGG	974	5	+	Arabidopsis thaliana
PsbZIP15	STRE	AGGGG	1043	5	-	Arabidopsis thaliana
PsbZIP15	STRE	AGGGG	1228	5	+	Arabidopsis thaliana
PsbZIP15	STRE	AGGGG	1681	5	-	Arabidopsis thaliana
PsbZIP15	CAT-box	GCCACT	284	6	+	Arabidopsis thaliana	cis-acting regulatory element related to meristem expression
PsbZIP15	ABRE	ACGTG	1088	5	-	Arabidopsis thaliana	cis-acting element involved in the abscisic acid responsiveness
PsbZIP16	ERE	ATTTTAAA	945	8	+	Nicotiana glutinos
PsbZIP16	ERE	ATTTCATA	1557	8	+	Nicotiana glutinos
PsbZIP16	ARE	AAACCA	964	6	+	Zea mays	cis-acting regulatory element essential for the anaerobic induction
PsbZIP16	ARE	AAACCA	1574	6	-	Zea mays	cis-acting regulatory element essential for the anaerobic induction
PsbZIP16	MYC	CATGTG	19	6	-	Arabidopsis thaliana
PsbZIP16	MYC	CATTTG	551	6	-	Arabidopsis thaliana
PsbZIP16	MYC	CAATTG	579	6	+	Arabidopsis thaliana
PsbZIP16	MYC	CAATTG	1395	6	-	Arabidopsis thaliana
PsbZIP16	as-1	TGACG	811	5	+	Arabidopsis thaliana
PsbZIP16	MYB-like sequence	TAACCA	1961	6	-	Arabidopsis thaliana
PsbZIP16	MRE	AACCTAA	420	7	-	Petroselinum crispum	MYB binding site involved in light responsiveness
PsbZIP16	W box	TTGACC	1388	6	+	Arabidopsis thaliana
PsbZIP16	CAAT-box	CAAAT	14	5	+	Pisum sativum	common cis-acting element in promoter and enhancer regions
PsbZIP16	CAAT-box	CAAT	82	4	-	Nicotiana glutinosa
PsbZIP16	CAAT-box	CAAAT	95	5	+	Pisum sativum	common cis-acting element in promoter and enhancer regions
PsbZIP16	CAAT-box	CAAAT	143	5	+	Pisum sativum	common cis-acting element in promoter and enhancer regions
PsbZIP16	CAAT-box	CAAT	183	4	+	Nicotiana glutinosa
PsbZIP16	CAAT-box	CAAAT	253	5	+	Pisum sativum	common cis-acting element in promoter and enhancer regions
PsbZIP16	CAAT-box	CAAT	284	4	+	Nicotiana glutinosa
PsbZIP16	CAAT-box	CCAAT	343	5	-	Arabidopsis thaliana	common cis-acting element in promoter and enhancer regions
PsbZIP16	CAAT-box	CCAAT	376	5	-	Arabidopsis thaliana	common cis-acting element in promoter and enhancer regions
PsbZIP16	CAAT-box	CCAAT	434	5	-	Arabidopsis thaliana	common cis-acting element in promoter and enhancer regions
PsbZIP16	CAAT-box	CAAAT	446	5	+	Pisum sativum	common cis-acting element in promoter and enhancer regions
PsbZIP16	CAAT-box	CCAAT	451	5	+	Arabidopsis thaliana	common cis-acting element in promoter and enhancer regions
PsbZIP16	CAAT-box	CAAT	452	4	+	Nicotiana glutinosa
PsbZIP16	CAAT-box	CCAAT	466	5	-	Arabidopsis thaliana	common cis-acting element in promoter and enhancer regions
PsbZIP16	CAAT-box	CAAAT	551	5	+	Pisum sativum	common cis-acting element in promoter and enhancer regions
PsbZIP16	CAAT-box	CAAT	579	4	+	Nicotiana glutinosa
PsbZIP16	CAAT-box	CAAT	581	4	-	Nicotiana glutinosa
PsbZIP16	CAAT-box	CAAT	599	4	+	Nicotiana glutinosa
PsbZIP16	CAAT-box	CAAT	719	4	+	Nicotiana glutinosa
PsbZIP16	CAAT-box	CAAAT	730	5	-	Pisum sativum	common cis-acting element in promoter and enhancer regions
PsbZIP16	CAAT-box	CAAT	802	4	-	Nicotiana glutinosa
PsbZIP16	CAAT-box	CAAT	1025	4	+	Nicotiana glutinosa
PsbZIP16	CAAT-box	CAAAT	1032	5	+	Pisum sativum	common cis-acting element in promoter and enhancer regions
PsbZIP16	CAAT-box	CAAT	1056	4	+	Nicotiana glutinosa
PsbZIP16	CAAT-box	CAAT	1086	4	-	Nicotiana glutinosa
PsbZIP16	CAAT-box	CAAAT	1204	5	+	Pisum sativum	common cis-acting element in promoter and enhancer regions
PsbZIP16	CAAT-box	CCAAT	1259	5	+	Arabidopsis thaliana	common cis-acting element in promoter and enhancer regions
PsbZIP16	CAAT-box	CAAT	1260	4	+	Nicotiana glutinosa
PsbZIP16	CAAT-box	CAAT	1287	4	+	Nicotiana glutinosa
PsbZIP16	CAAT-box	CAAAT	1308	5	+	Pisum sativum	common cis-acting element in promoter and enhancer regions
PsbZIP16	CAAT-box	CCAAT	1341	5	+	Arabidopsis thaliana	common cis-acting element in promoter and enhancer regions
PsbZIP16	CAAT-box	CAAT	1342	4	+	Nicotiana glutinosa
PsbZIP16	CAAT-box	CAAT	1364	4	+	Nicotiana glutinosa
PsbZIP16	CAAT-box	CCAAT	1382	5	+	Arabidopsis thaliana	common cis-acting element in promoter and enhancer regions
PsbZIP16	CAAT-box	CAAT	1383	4	+	Nicotiana glutinosa
PsbZIP16	CAAT-box	CAAT	1395	4	+	Nicotiana glutinosa
PsbZIP16	CAAT-box	CAAT	1397	4	-	Nicotiana glutinosa
PsbZIP16	CAAT-box	CAAT	1408	4	-	Nicotiana glutinosa
PsbZIP16	CAAT-box	CCAAT	1485	5	+	Arabidopsis thaliana	common cis-acting element in promoter and enhancer regions
PsbZIP16	CAAT-box	CAAT	1486	4	+	Nicotiana glutinosa
PsbZIP16	CAAT-box	CAAAT	1506	5	-	Pisum sativum	common cis-acting element in promoter and enhancer regions
PsbZIP16	CAAT-box	CAAT	1542	4	-	Nicotiana glutinosa
PsbZIP16	CAAT-box	CAAAT	1564	5	-	Pisum sativum	common cis-acting element in promoter and enhancer regions
PsbZIP16	CAAT-box	CAAT	1580	4	+	Nicotiana glutinosa
PsbZIP16	CAAT-box	CAAT	1637	4	-	Nicotiana glutinosa
PsbZIP16	CAAT-box	CAAT	1652	4	-	Nicotiana glutinosa
PsbZIP16	CAAT-box	CAAAT	1671	5	-	Pisum sativum	common cis-acting element in promoter and enhancer regions
PsbZIP16	CAAT-box	CCCAATTT	1698	8	-	Arabidopsis thaliana	common cis-acting element in promoter and enhancer regions
PsbZIP16	CAAT-box	CCAAT	1700	5	-	Arabidopsis thaliana	common cis-acting element in promoter and enhancer regions
PsbZIP16	CAAT-box	CAAT	1723	4	-	Nicotiana glutinosa
PsbZIP16	CAAT-box	CCAAT	1727	5	-	Arabidopsis thaliana	common cis-acting element in promoter and enhancer regions
PsbZIP16	CAAT-box	CAAT	1771	4	-	Nicotiana glutinosa
PsbZIP16	CAAT-box	CAAT	1823	4	-	Nicotiana glutinosa
PsbZIP16	CAAT-box	CAAT	1836	4	-	Nicotiana glutinosa
PsbZIP16	CAAT-box	CAAT	1924	4	-	Nicotiana glutinosa
PsbZIP16	I-box	cCATATCCAAT	445	10	+	Flaveria trinervia	part of a light responsive element
PsbZIP16	ATC-motif	AGTAATCT	1810	8	-	Spinacia oleracea	part of a conserved DNA module involved in light responsiveness
PsbZIP16	TGACG-motif	TGACG	811	5	+	Hordeum vulgare	cis-acting regulatory element involved in the MeJA-responsiveness
PsbZIP16	Unnamed__1	CGTGG	312	5	-	Zea mays
PsbZIP16	Unnamed__1	CGTGG	1176	5	-	Zea mays
PsbZIP16	Box 4	ATTAAT	682	6	+	Petroselinum crispum	part of a conserved DNA module involved in light responsiveness
PsbZIP16	MYB	CAACAG	407	6	+	Arabidopsis thaliana
PsbZIP16	MYB	CAACCA	499	6	+	Arabidopsis thaliana
PsbZIP16	MYB	CAACCA	1882	6	-	Arabidopsis thaliana
PsbZIP16	MYB	TAACCA	1961	6	-	Arabidopsis thaliana
PsbZIP16	TCT-motif	TCTTAC	350	6	-	Arabidopsis thaliana	part of a light responsive element
PsbZIP16	TCT-motif	TCTTAC	745	6	+	Arabidopsis thaliana	part of a light responsive element
PsbZIP16	TCT-motif	TCTTAC	925	6	+	Arabidopsis thaliana	part of a light responsive element
PsbZIP16	CGTCA-motif	CGTCA	811	5	-	Hordeum vulgare	cis-acting regulatory element involved in the MeJA-responsiveness
PsbZIP16	AuxRR-core	GGTCCAT	49	7	-	Nicotiana tabacum	cis-acting regulatory element involved in auxin responsiveness
PsbZIP16	Myc	TCTCTTA	1916	7	+	Arabidopsis thaliana
PsbZIP16	TCA	TCATCTTCAT	822	9	+	Pisum sativum
PsbZIP16	TCA	TCATCTTCAT	1612	9	+	Pisum sativum
PsbZIP16	TCA-element	CCATCTTTTT	910	9	-	Nicotiana tabacum	cis-acting element involved in salicylic acid responsiveness
PsbZIP16	Myb-binding site	CAACAG	407	6	+	Nicotiana tabacum
PsbZIP16	AAGAA-motif	GAAAGAA	1263	7	-	Avena sativa
PsbZIP16	STRE	AGGGG	538	5	+	Arabidopsis thaliana
PsbZIP16	STRE	AGGGG	1097	5	+	Arabidopsis thaliana
PsbZIP16	STRE	AGGGG	1271	5	-	Arabidopsis thaliana
PsbZIP16	AT~TATA-box	TATATA	527	6	+	Arabidopsis thaliana
PsbZIP16	AT~TATA-box	TATATA	627	6	+	Arabidopsis thaliana
PsbZIP16	AT~TATA-box	TATATA	1790	6	-	Arabidopsis thaliana
PsbZIP16	AT~TATA-box	TATATA	1865	6	-	Arabidopsis thaliana
PsbZIP16	CARE	CAACTCCC	617	8	-	Oryza sativa
PsbZIP16	DRE	TACCGACAT	355	9	-	Arabidopsis thaliana
PsbZIP16	TATC-box	TATCCCA	246	7	-	Oryza sativa	cis-acting element involved in gibberellin-responsiveness
PsbZIP16	AE-box	AGAAACTT	920	8	-	Arabidopsis thaliana	part of a module for light response
PsbZIP16	TATA-box	TATA	507	4	+	Arabidopsis thaliana	core promoter element around -30 of transcription start
PsbZIP16	TATA-box	ATATAT	526	6	+	Brassica napus	core promoter element around -30 of transcription start
PsbZIP16	TATA-box	TATATA	527	6	+	Arabidopsis thaliana	core promoter element around -30 of transcription start
PsbZIP16	TATA-box	TATA	529	4	+	Arabidopsis thaliana	core promoter element around -30 of transcription start
PsbZIP16	TATA-box	TATATA	627	6	+	Arabidopsis thaliana	core promoter element around -30 of transcription start
PsbZIP16	TATA-box	TATA	629	4	+	Arabidopsis thaliana	core promoter element around -30 of transcription start
PsbZIP16	TATA-box	TATA	751	4	+	Arabidopsis thaliana	core promoter element around -30 of transcription start
PsbZIP16	TATA-box	ATTATA	767	6	+	Brassica napus	core promoter element around -30 of transcription start
PsbZIP16	TATA-box	TATAA	768	5	-	Arabidopsis thaliana	core promoter element around -30 of transcription start
PsbZIP16	TATA-box	TATA	769	4	+	Arabidopsis thaliana	core promoter element around -30 of transcription start
PsbZIP16	TATA-box	ccTATAAAaa	842	9	-	Arabidopsis thaliana	core promoter element around -30 of transcription start
PsbZIP16	TATA-box	TATAAAA	843	7	-	Pisum sativum	core promoter element around -30 of transcription start
PsbZIP16	TATA-box	TATAAA	844	6	-	Helianthus annuus	core promoter element around -30 of transcription start
PsbZIP16	TATA-box	TATAA	845	5	-	Arabidopsis thaliana	core promoter element around -30 of transcription start
PsbZIP16	TATA-box	TATA	846	4	+	Arabidopsis thaliana	core promoter element around -30 of transcription start
PsbZIP16	TATA-box	ATATAT	1019	6	-	Brassica napus	core promoter element around -30 of transcription start
PsbZIP16	TATA-box	TATA	1020	4	-	Arabidopsis thaliana	core promoter element around -30 of transcription start
PsbZIP16	TATA-box	TATATTTATATTT	1070	12	-	Avena sativa	core promoter element around -30 of transcription start
PsbZIP16	TATA-box	ATATAA	1078	6	+	Brassica oleracea	core promoter element around -30 of transcription start
PsbZIP16	TATA-box	TATA	1079	4	-	Arabidopsis thaliana	core promoter element around -30 of transcription start
PsbZIP16	TATA-box	TATAAAA	1312	7	-	Pisum sativum	core promoter element around -30 of transcription start
PsbZIP16	TATA-box	TATAAA	1313	6	-	Helianthus annuus	core promoter element around -30 of transcription start
PsbZIP16	TATA-box	TATAA	1314	5	-	Arabidopsis thaliana	core promoter element around -30 of transcription start
PsbZIP16	TATA-box	TATA	1315	4	-	Arabidopsis thaliana	core promoter element around -30 of transcription start
PsbZIP16	TATA-box	TACAAAA	1317	7	+	Oryza sativa	core promoter element around -30 of transcription start
PsbZIP16	TATA-box	TATACA	1399	6	-	Helianthus annuus	core promoter element around -30 of transcription start
PsbZIP16	TATA-box	TATA	1401	4	-	Arabidopsis thaliana	core promoter element around -30 of transcription start
PsbZIP16	TATA-box	ATATAT	1582	6	-	Brassica napus	core promoter element around -30 of transcription start
PsbZIP16	TATA-box	TATA	1583	4	-	Arabidopsis thaliana	core promoter element around -30 of transcription start
PsbZIP16	TATA-box	TATAA	1778	5	-	Arabidopsis thaliana	core promoter element around -30 of transcription start
PsbZIP16	TATA-box	TATA	1779	4	-	Arabidopsis thaliana	core promoter element around -30 of transcription start
PsbZIP16	TATA-box	ATATAT	1789	6	-	Brassica napus	core promoter element around -30 of transcription start
PsbZIP16	TATA-box	TATATA	1790	6	-	Arabidopsis thaliana	core promoter element around -30 of transcription start
PsbZIP16	TATA-box	TATA	1792	4	-	Arabidopsis thaliana	core promoter element around -30 of transcription start
PsbZIP16	TATA-box	TATATA	1865	6	-	Arabidopsis thaliana	core promoter element around -30 of transcription start
PsbZIP16	TATA-box	ATATAT	1866	6	-	Brassica napus	core promoter element around -30 of transcription start
PsbZIP16	TATA-box	TATA	1867	4	-	Arabidopsis thaliana	core promoter element around -30 of transcription start
PsbZIP16	TATA-box	TATAA	1920	5	-	Arabidopsis thaliana	core promoter element around -30 of transcription start
PsbZIP16	TATA-box	TATA	1921	4	-	Arabidopsis thaliana	core promoter element around -30 of transcription start
PsbZIP16	TATA-box	TATAA	1942	5	-	Arabidopsis thaliana	core promoter element around -30 of transcription start
PsbZIP16	TATA-box	TATA	1943	4	-	Arabidopsis thaliana	core promoter element around -30 of transcription start
PsbZIP16	TATA-box	TACAAAA	1976	7	-	Oryza sativa	core promoter element around -30 of transcription start
PsbZIP16	TATA-box	ATATAA	1991	6	+	Brassica oleracea	core promoter element around -30 of transcription start
PsbZIP16	TATA-box	TATA	1992	4	-	Arabidopsis thaliana	core promoter element around -30 of transcription start
PsbZIP16	GT1-motif	GGTTAAT	1219	7	-	Avena sativa	light responsive element
PsbZIP16	GT1-motif	GGTTAA	1220	6	-	Arabidopsis thaliana	light responsive element
PsbZIP16	GT1-motif	GGTTAAT	1344	7	-	Avena sativa	light responsive element
PsbZIP16	GT1-motif	GGTTAA	1345	6	-	Arabidopsis thaliana	light responsive element
PsbZIP16	GT1-motif	GCGGTAATT	1500	9	+	Oryza sativa	light responsive element
PsbZIP16	WRE3	CCACCT	502	6	+	Pisum sativum
PsbZIP16	GARE-motif	TCTGTTG	407	7	-	Brassica oleracea	gibberellin-responsive element
PsbZIP16	Unnamed__4	CTCC	58	4	-	Petroselinum hortense
PsbZIP16	Unnamed__4	CTCC	140	4	+	Petroselinum hortense
PsbZIP16	Unnamed__4	CTCC	541	4	-	Petroselinum hortense
PsbZIP16	Unnamed__4	CTCC	618	4	-	Petroselinum hortense
PsbZIP16	Unnamed__4	CTCC	1188	4	+	Petroselinum hortense
PsbZIP16	Unnamed__4	CTCC	1269	4	+	Petroselinum hortense
PsbZIP16	Unnamed__4	CTCC	1731	4	-	Petroselinum hortense
PsbZIP16	Unnamed__4	CTCC	1747	4	-	Petroselinum hortense
PsbZIP16	TATA	TATAAAAT	751	8	+	Arabidopsis thaliana
PsbZIP16	TATA	TATAAAAT	1311	8	-	Arabidopsis thaliana
PsbZIP17	TCA	TCATCTTCAT	1865	9	+	Pisum sativum
PsbZIP17	A-box	CCGTCC	745	6	+	Petroselinum crispum	cis-acting regulatory element
PsbZIP17	A-box	AATAACAAACTCC	1417	12	-	Oryza sativa	sequence conserved in alpha-amylase promoters
PsbZIP17	A-box	AATAACAAACTCC	1519	12	-	Oryza sativa	sequence conserved in alpha-amylase promoters
PsbZIP17	CGTCA-motif	CGTCA	203	5	+	Hordeum vulgare	cis-acting regulatory element involved in the MeJA-responsiveness
PsbZIP17	CGTCA-motif	CGTCA	223	5	-	Hordeum vulgare	cis-acting regulatory element involved in the MeJA-responsiveness
PsbZIP17	CGTCA-motif	CGTCA	410	5	+	Hordeum vulgare	cis-acting regulatory element involved in the MeJA-responsiveness
PsbZIP17	CGTCA-motif	CGTCA	895	5	-	Hordeum vulgare	cis-acting regulatory element involved in the MeJA-responsiveness
PsbZIP17	MYB-like sequence	TAACCA	511	6	+	Arabidopsis thaliana
PsbZIP17	LTR	CCGAAA	1553	6	+	Hordeum vulgare	cis-acting element involved in low-temperature responsiveness
PsbZIP17	CAAT-box	CAAT	143	4	+	Nicotiana glutinosa
PsbZIP17	CAAT-box	CAAT	154	4	+	Nicotiana glutinosa
PsbZIP17	CAAT-box	CAAAT	190	5	+	Pisum sativum	common cis-acting element in promoter and enhancer regions
PsbZIP17	CAAT-box	TGCCAAC	234	7	+	Petunia hybrida	common cis-acting element in promoter and enhancer regions
PsbZIP17	CAAT-box	CAAAT	332	5	+	Pisum sativum	common cis-acting element in promoter and enhancer regions
PsbZIP17	CAAT-box	CCAAT	472	5	+	Arabidopsis thaliana	common cis-acting element in promoter and enhancer regions
PsbZIP17	CAAT-box	CAAT	473	4	+	Nicotiana glutinosa
PsbZIP17	CAAT-box	CAAAT	506	5	+	Pisum sativum	common cis-acting element in promoter and enhancer regions
PsbZIP17	CAAT-box	CAAT	534	4	-	Nicotiana glutinosa
PsbZIP17	CAAT-box	CAAT	692	4	+	Nicotiana glutinosa
PsbZIP17	CAAT-box	CAAT	762	4	+	Nicotiana glutinosa
PsbZIP17	CAAT-box	CAAT	1043	4	+	Nicotiana glutinosa
PsbZIP17	CAAT-box	CAAT	1059	4	+	Nicotiana glutinosa
PsbZIP17	CAAT-box	CAAT	1061	4	-	Nicotiana glutinosa
PsbZIP17	CAAT-box	CAAAT	1074	5	+	Pisum sativum	common cis-acting element in promoter and enhancer regions
PsbZIP17	CAAT-box	CCAAT	1132	5	+	Arabidopsis thaliana	common cis-acting element in promoter and enhancer regions
PsbZIP17	CAAT-box	CAAT	1133	4	+	Nicotiana glutinosa
PsbZIP17	CAAT-box	CAAT	1135	4	-	Nicotiana glutinosa
PsbZIP17	CAAT-box	CCAAT	1140	5	-	Arabidopsis thaliana	common cis-acting element in promoter and enhancer regions
PsbZIP17	CAAT-box	CCAAT	1174	5	+	Arabidopsis thaliana	common cis-acting element in promoter and enhancer regions
PsbZIP17	CAAT-box	CAAT	1175	4	+	Nicotiana glutinosa
PsbZIP17	CAAT-box	CCAAT	1179	5	+	Arabidopsis thaliana	common cis-acting element in promoter and enhancer regions
PsbZIP17	CAAT-box	CAAT	1180	4	+	Nicotiana glutinosa
PsbZIP17	CAAT-box	CCAAT	1182	5	-	Arabidopsis thaliana	common cis-acting element in promoter and enhancer regions
PsbZIP17	CAAT-box	CAAT	1197	4	+	Nicotiana glutinosa
PsbZIP17	CAAT-box	CAAT	1217	4	+	Nicotiana glutinosa
PsbZIP17	CAAT-box	CAAT	1222	4	+	Nicotiana glutinosa
PsbZIP17	CAAT-box	CCAAT	1224	5	-	Arabidopsis thaliana	common cis-acting element in promoter and enhancer regions
PsbZIP17	CAAT-box	CAAT	1340	4	+	Nicotiana glutinosa
PsbZIP17	CAAT-box	CAAT	1668	4	-	Nicotiana glutinosa
PsbZIP17	CAAT-box	CCAAT	1803	5	+	Arabidopsis thaliana	common cis-acting element in promoter and enhancer regions
PsbZIP17	CAAT-box	CAAT	1804	4	+	Nicotiana glutinosa
PsbZIP17	CAAT-box	CAAAT	1813	5	+	Pisum sativum	common cis-acting element in promoter and enhancer regions
PsbZIP17	CAAT-box	CAAT	1840	4	-	Nicotiana glutinosa
PsbZIP17	CAAT-box	CAAT	1875	4	+	Nicotiana glutinosa
PsbZIP17	CAAT-box	CAAAT	1960	5	+	Pisum sativum	common cis-acting element in promoter and enhancer regions
PsbZIP17	ERE	ATTTCATA	1322	8	+	Nicotiana glutinos
PsbZIP17	Sp1	GGGCGG	607	6	-	Oryza sativa	light responsive element
PsbZIP17	GCN4_motif	TGAGTCA	765	7	+	Oryza sativa	cis-regulatory element involved in endosperm expression
PsbZIP17	CCGTCC-box	CCGTCC	745	6	+	Petroselinum hortense
PsbZIP17	as-1	TGACG	203	5	-	Arabidopsis thaliana
PsbZIP17	as-1	TGACG	223	5	+	Arabidopsis thaliana
PsbZIP17	as-1	TGACG	410	5	-	Arabidopsis thaliana
PsbZIP17	as-1	TGACG	895	5	+	Arabidopsis thaliana
PsbZIP17	MYC	CATTTG	190	6	-	Arabidopsis thaliana
PsbZIP17	MYC	CATGTG	212	6	+	Arabidopsis thaliana
PsbZIP17	MYC	CATTTG	332	6	-	Arabidopsis thaliana
PsbZIP17	MYC	CAATTG	1059	6	-	Arabidopsis thaliana
PsbZIP17	MYC	CAATTG	1133	6	-	Arabidopsis thaliana
PsbZIP17	MYC	CAATTG	1180	6	-	Arabidopsis thaliana
PsbZIP17	MYC	CAATTG	1222	6	-	Arabidopsis thaliana
PsbZIP17	O2-site	GATGATGTGG	546	9	-	Zea mays	cis-acting regulatory element involved in zein metabolism regulation
PsbZIP17	O2-site	GATGATGTGG	975	9	+	Zea mays	cis-acting regulatory element involved in zein metabolism regulation
PsbZIP17	CCGTCC motif	CCGTCC	745	6	+	Nicotiana tabacum
PsbZIP17	Myb	CAACTG	30	6	+	Arabidopsis thaliana
PsbZIP17	Myb	TAACTG	219	6	+	Arabidopsis thaliana
PsbZIP17	Unnamed__4	CTCC	37	4	-	Petroselinum hortense
PsbZIP17	Unnamed__4	CTCC	113	4	-	Petroselinum hortense
PsbZIP17	Unnamed__4	CTCC	613	4	+	Petroselinum hortense
PsbZIP17	Unnamed__4	CTCC	616	4	+	Petroselinum hortense
PsbZIP17	Unnamed__4	CTCC	735	4	+	Petroselinum hortense
PsbZIP17	Unnamed__4	CTCC	900	4	+	Petroselinum hortense
PsbZIP17	Unnamed__4	CTCC	989	4	-	Petroselinum hortense
PsbZIP17	Unnamed__4	CTCC	1130	4	+	Petroselinum hortense
PsbZIP17	Unnamed__4	CTCC	1190	4	+	Petroselinum hortense
PsbZIP17	Unnamed__4	CTCC	1209	4	-	Petroselinum hortense
PsbZIP17	Unnamed__4	CTCC	1232	4	+	Petroselinum hortense
PsbZIP17	Unnamed__4	CTCC	1235	4	+	Petroselinum hortense
PsbZIP17	Unnamed__4	CTCC	1519	4	-	Petroselinum hortense
PsbZIP17	Unnamed__4	CTCC	1755	4	+	Petroselinum hortense
PsbZIP17	Unnamed__4	CTCC	1798	4	+	Petroselinum hortense
PsbZIP17	TATA-box	TATAA	262	5	-	Arabidopsis thaliana	core promoter element around -30 of transcription start
PsbZIP17	TATA-box	TATA	263	4	+	Arabidopsis thaliana	core promoter element around -30 of transcription start
PsbZIP17	TATA-box	ATATAT	453	6	+	Brassica napus	core promoter element around -30 of transcription start
PsbZIP17	TATA-box	TATA	454	4	+	Arabidopsis thaliana	core promoter element around -30 of transcription start
PsbZIP17	TATA-box	TATAA	1068	5	-	Arabidopsis thaliana	core promoter element around -30 of transcription start
PsbZIP17	TATA-box	TATA	1069	4	-	Arabidopsis thaliana	core promoter element around -30 of transcription start
PsbZIP17	TATA-box	TATA	1091	4	-	Arabidopsis thaliana	core promoter element around -30 of transcription start
PsbZIP17	TATA-box	TACAAAA	1100	7	+	Oryza sativa	core promoter element around -30 of transcription start
PsbZIP17	TATA-box	TACAAAA	1312	7	-	Oryza sativa	core promoter element around -30 of transcription start
PsbZIP17	TATA-box	ATATAT	1397	6	-	Brassica napus	core promoter element around -30 of transcription start
PsbZIP17	TATA-box	TATA	1398	4	-	Arabidopsis thaliana	core promoter element around -30 of transcription start
PsbZIP17	TATA-box	ATTATA	1405	6	+	Brassica napus	core promoter element around -30 of transcription start
PsbZIP17	TATA-box	TATAA	1406	5	-	Arabidopsis thaliana	core promoter element around -30 of transcription start
PsbZIP17	TATA-box	TATA	1407	4	-	Arabidopsis thaliana	core promoter element around -30 of transcription start
PsbZIP17	TATA-box	TATA	1495	4	-	Arabidopsis thaliana	core promoter element around -30 of transcription start
PsbZIP17	TATA-box	TATACA	1507	6	-	Helianthus annuus	core promoter element around -30 of transcription start
PsbZIP17	TATA-box	TATATA	1509	6	-	Arabidopsis thaliana	core promoter element around -30 of transcription start
PsbZIP17	TATA-box	ATATAT	1510	6	-	Brassica napus	core promoter element around -30 of transcription start
PsbZIP17	TATA-box	TATA	1511	4	-	Arabidopsis thaliana	core promoter element around -30 of transcription start
PsbZIP17	TATA-box	TATTTAAA	1647	8	-	Arabidopsis thaliana	core promoter element around -30 of transcription start
PsbZIP17	TATA-box	TACATAAA	1941	8	+	Oryza sativa	core promoter element around -30 of transcription start
PsbZIP17	AT~TATA-box	TATATA	1509	6	-	Arabidopsis thaliana
PsbZIP17	ABRE	ACGTG	1087	5	-	Arabidopsis thaliana	cis-acting element involved in the abscisic acid responsiveness
PsbZIP17	MBS	CAACTG	30	6	+	Arabidopsis thaliana	MYB binding site involved in drought-inducibility
PsbZIP17	TCA-element	CCATCTTTTT	1485	9	-	Nicotiana tabacum	cis-acting element involved in salicylic acid responsiveness
PsbZIP17	Myb-binding site	CAACAG	46	6	+	Nicotiana tabacum
PsbZIP17	Myb-binding site	CAACAG	374	6	+	Nicotiana tabacum
PsbZIP17	Myb-binding site	CAACAG	868	6	+	Nicotiana tabacum
PsbZIP17	ABRE3a	TACGTG	1087	6	-	Zea mays
PsbZIP17	GATA-motif	GATAGGG	668	7	-	Pisum sativum	part of a light responsive element
PsbZIP17	GATA-motif	GATAGGG	1844	7	-	Pisum sativum	part of a light responsive element
PsbZIP17	TCT-motif	TCTTAC	1374	6	-	Arabidopsis thaliana	part of a light responsive element
PsbZIP17	MYB	CAACAG	46	6	+	Arabidopsis thaliana
PsbZIP17	MYB	CAACAG	374	6	+	Arabidopsis thaliana
PsbZIP17	MYB	CAACCA	398	6	+	Arabidopsis thaliana
PsbZIP17	MYB	CAACCA	426	6	+	Arabidopsis thaliana
PsbZIP17	MYB	CAACCA	445	6	+	Arabidopsis thaliana
PsbZIP17	MYB	TAACCA	511	6	+	Arabidopsis thaliana
PsbZIP17	MYB	CAACAG	868	6	+	Arabidopsis thaliana
PsbZIP17	box S	AGCCACC	544	7	+	Arabidopsis thaliana
PsbZIP17	G-box	TACGTG	1087	6	-	Arabidopsis thaliana	cis-acting regulatory element involved in light responsiveness
PsbZIP17	MRE	AACCTAA	1021	7	-	Petroselinum crispum	MYB binding site involved in light responsiveness
PsbZIP17	TGACG-motif	TGACG	203	5	-	Hordeum vulgare	cis-acting regulatory element involved in the MeJA-responsiveness
PsbZIP17	TGACG-motif	TGACG	223	5	+	Hordeum vulgare	cis-acting regulatory element involved in the MeJA-responsiveness
PsbZIP17	TGACG-motif	TGACG	410	5	-	Hordeum vulgare	cis-acting regulatory element involved in the MeJA-responsiveness
PsbZIP17	TGACG-motif	TGACG	895	5	+	Hordeum vulgare	cis-acting regulatory element involved in the MeJA-responsiveness
PsbZIP17	Unnamed__1	CGTGG	956	5	-	Zea mays
PsbZIP17	Box 4	ATTAAT	1051	6	-	Petroselinum crispum	part of a conserved DNA module involved in light responsiveness
PsbZIP17	Box 4	ATTAAT	1342	6	-	Petroselinum crispum	part of a conserved DNA module involved in light responsiveness
PsbZIP17	Box 4	ATTAAT	1357	6	-	Petroselinum crispum	part of a conserved DNA module involved in light responsiveness
PsbZIP17	ARE	AAACCA	248	6	+	Zea mays	cis-acting regulatory element essential for the anaerobic induction
PsbZIP17	ARE	AAACCA	286	6	-	Zea mays	cis-acting regulatory element essential for the anaerobic induction
PsbZIP17	ARE	AAACCA	649	6	+	Zea mays	cis-acting regulatory element essential for the anaerobic induction
PsbZIP17	TGA-element	AACGAC	1038	6	+	Brassica oleracea	auxin-responsive element
PsbZIP17	WRE3	CCACCT	401	6	+	Pisum sativum
PsbZIP17	WRE3	CCACCT	546	6	+	Pisum sativum
PsbZIP17	TCCC-motif	TCTCCCT	734	7	+	Spinacia oleracea	part of a light responsive element
PsbZIP17	TATC-box	TATCCCA	1847	7	+	Oryza sativa	cis-acting element involved in gibberellin-responsiveness
PsbZIP17	ABRE4	CACGTA	1087	6	+	Zea mays
PsbZIP17	GT1-motif	GGTTAAT	509	7	-	Avena sativa	light responsive element
PsbZIP17	GT1-motif	GGTTAA	510	6	-	Arabidopsis thaliana	light responsive element
PsbZIP17	HD-Zip 3	GTAAT(G/C)ATTAC	1686	9.5	-	Arabidopsis thaliana	protein binding site
PsbZIP17	GA-motif	ATAGATAA	1079	8	-	Arabidopsis thaliana	part of a light responsive element
PsbZIP17	STRE	AGGGG	367	5	-	Arabidopsis thaliana
PsbZIP17	STRE	AGGGG	610	5	-	Arabidopsis thaliana
PsbZIP17	STRE	AGGGG	907	5	-	Arabidopsis thaliana
PsbZIP17	STRE	AGGGG	1167	5	+	Arabidopsis thaliana
PsbZIP17	AAGAA-motif	GAAAGAA	1716	7	+	Avena sativa
PsbZIP17	AAGAA-motif	GAAAGAA	1920	7	-	Avena sativa
PsbZIP17	DRE core	GCCGAC	848	6	+	Arabidopsis thaliana
PsbZIP18	GCN4_motif	TGAGTCA	186	7	+	Oryza sativa	cis-regulatory element involved in endosperm expression
PsbZIP18	ARE	AAACCA	125	6	+	Zea mays	cis-acting regulatory element essential for the anaerobic induction
PsbZIP18	ARE	AAACCA	170	6	+	Zea mays	cis-acting regulatory element essential for the anaerobic induction
PsbZIP18	ARE	AAACCA	917	6	+	Zea mays	cis-acting regulatory element essential for the anaerobic induction
PsbZIP18	ARE	AAACCA	1054	6	+	Zea mays	cis-acting regulatory element essential for the anaerobic induction
PsbZIP18	MYC	CATGTG	802	6	-	Arabidopsis thaliana
PsbZIP18	MYC	CATGTG	808	6	-	Arabidopsis thaliana
PsbZIP18	MYC	CATGTG	1435	6	+	Arabidopsis thaliana
PsbZIP18	MYC	CATGTG	1486	6	+	Arabidopsis thaliana
PsbZIP18	MYC	CATTTG	1919	6	+	Arabidopsis thaliana
PsbZIP18	as-1	TGACG	987	5	+	Arabidopsis thaliana
PsbZIP18	ATCT-motif	AATCTAATCC	1556	9	-	Pisum sativum	part of a conserved DNA module involved in light responsiveness
PsbZIP18	TGA-element	AACGAC	286	6	+	Brassica oleracea	auxin-responsive element
PsbZIP18	TGA-element	AACGAC	320	6	+	Brassica oleracea	auxin-responsive element
PsbZIP18	O2-site	GATGATGTGG	985	9	+	Zea mays	cis-acting regulatory element involved in zein metabolism regulation
PsbZIP18	MYB-like sequence	TAACCA	310	6	+	Arabidopsis thaliana
PsbZIP18	MYB-like sequence	TAACCA	400	6	+	Arabidopsis thaliana
PsbZIP18	MRE	AACCTAA	1377	7	-	Petroselinum crispum	MYB binding site involved in light responsiveness
PsbZIP18	W box	TTGACC	1480	6	+	Arabidopsis thaliana
PsbZIP18	W box	TTGACC	1636	6	+	Arabidopsis thaliana
PsbZIP18	CAAT-box	CAAT	12	4	+	Nicotiana glutinosa
PsbZIP18	CAAT-box	CAAT	46	4	-	Nicotiana glutinosa
PsbZIP18	CAAT-box	CAAT	63	4	+	Nicotiana glutinosa
PsbZIP18	CAAT-box	CAAAT	68	5	+	Pisum sativum	common cis-acting element in promoter and enhancer regions
PsbZIP18	CAAT-box	CAAT	87	4	-	Nicotiana glutinosa
PsbZIP18	CAAT-box	CAAT	154	4	+	Nicotiana glutinosa
PsbZIP18	CAAT-box	CAAT	242	4	+	Nicotiana glutinosa
PsbZIP18	CAAT-box	CAAT	360	4	+	Nicotiana glutinosa
PsbZIP18	CAAT-box	CCAAT	444	5	+	Arabidopsis thaliana	common cis-acting element in promoter and enhancer regions
PsbZIP18	CAAT-box	CAAT	445	4	+	Nicotiana glutinosa
PsbZIP18	CAAT-box	CAAT	555	4	-	Nicotiana glutinosa
PsbZIP18	CAAT-box	CAAAT	671	5	-	Pisum sativum	common cis-acting element in promoter and enhancer regions
PsbZIP18	CAAT-box	CCAAT	687	5	+	Arabidopsis thaliana	common cis-acting element in promoter and enhancer regions
PsbZIP18	CAAT-box	CAAT	688	4	+	Nicotiana glutinosa
PsbZIP18	CAAT-box	CAAT	704	4	+	Nicotiana glutinosa
PsbZIP18	CAAT-box	CAAAT	710	5	+	Pisum sativum	common cis-acting element in promoter and enhancer regions
PsbZIP18	CAAT-box	CAAAT	717	5	+	Pisum sativum	common cis-acting element in promoter and enhancer regions
PsbZIP18	CAAT-box	CAAT	760	4	+	Nicotiana glutinosa
PsbZIP18	CAAT-box	CAAAT	1154	5	+	Pisum sativum	common cis-acting element in promoter and enhancer regions
PsbZIP18	CAAT-box	CAAAT	1358	5	-	Pisum sativum	common cis-acting element in promoter and enhancer regions
PsbZIP18	CAAT-box	CAAT	1363	4	-	Nicotiana glutinosa
PsbZIP18	CAAT-box	CAAT	1471	4	+	Nicotiana glutinosa
PsbZIP18	CAAT-box	CAAAT	1563	5	-	Pisum sativum	common cis-acting element in promoter and enhancer regions
PsbZIP18	CAAT-box	CAAAT	1568	5	-	Pisum sativum	common cis-acting element in promoter and enhancer regions
PsbZIP18	CAAT-box	CAAT	1635	4	-	Nicotiana glutinosa
PsbZIP18	CAAT-box	CAAT	1701	4	-	Nicotiana glutinosa
PsbZIP18	CAAT-box	CCAAT	1724	5	+	Arabidopsis thaliana	common cis-acting element in promoter and enhancer regions
PsbZIP18	CAAT-box	CAAT	1725	4	+	Nicotiana glutinosa
PsbZIP18	CAAT-box	CAAAT	1764	5	-	Pisum sativum	common cis-acting element in promoter and enhancer regions
PsbZIP18	CAAT-box	CAAAT	1780	5	-	Pisum sativum	common cis-acting element in promoter and enhancer regions
PsbZIP18	CAAT-box	CAAAT	1920	5	-	Pisum sativum	common cis-acting element in promoter and enhancer regions
PsbZIP18	CAAT-box	CAAT	1941	4	-	Nicotiana glutinosa
PsbZIP18	CAAT-box	CAAAT	1964	5	-	Pisum sativum	common cis-acting element in promoter and enhancer regions
PsbZIP18	I-box	GATAAGGGT	1944	9	+	Arabidopsis thaliana	part of a light responsive element
PsbZIP18	TGACG-motif	TGACG	987	5	+	Hordeum vulgare	cis-acting regulatory element involved in the MeJA-responsiveness
PsbZIP18	Unnamed__1	CGTGG	635	5	+	Zea mays
PsbZIP18	Unnamed__1	GAATTTAATTAA	774	11	+	Glycine max	60K protein binding site
PsbZIP18	Unnamed__1	CGTGG	923	5	-	Zea mays
PsbZIP18	Unnamed__1	CGTGG	990	5	+	Zea mays
PsbZIP18	Unnamed__1	CGTGG	1578	5	-	Zea mays
PsbZIP18	Box 4	ATTAAT	29	6	+	Petroselinum crispum	part of a conserved DNA module involved in light responsiveness
PsbZIP18	Box 4	ATTAAT	374	6	+	Petroselinum crispum	part of a conserved DNA module involved in light responsiveness
PsbZIP18	Box 4	ATTAAT	476	6	+	Petroselinum crispum	part of a conserved DNA module involved in light responsiveness
PsbZIP18	Box 4	ATTAAT	487	6	+	Petroselinum crispum	part of a conserved DNA module involved in light responsiveness
PsbZIP18	Box 4	ATTAAT	496	6	+	Petroselinum crispum	part of a conserved DNA module involved in light responsiveness
PsbZIP18	Box 4	ATTAAT	762	6	+	Petroselinum crispum	part of a conserved DNA module involved in light responsiveness
PsbZIP18	Box 4	ATTAAT	781	6	+	Petroselinum crispum	part of a conserved DNA module involved in light responsiveness
PsbZIP18	MYB	CAACCA	105	6	+	Arabidopsis thaliana
PsbZIP18	MYB	TAACCA	310	6	+	Arabidopsis thaliana
PsbZIP18	MYB	TAACCA	400	6	+	Arabidopsis thaliana
PsbZIP18	TCT-motif	TCTTAC	1189	6	-	Arabidopsis thaliana	part of a light responsive element
PsbZIP18	CGTCA-motif	CGTCA	987	5	-	Hordeum vulgare	cis-acting regulatory element involved in the MeJA-responsiveness
PsbZIP18	Myc	TCTCTTA	1181	7	+	Arabidopsis thaliana
PsbZIP18	MBSI	aaaAaaC(G/C)GTTA	1161	10.5	-	Petunia hybrida	MYB binding site involved in flavonoid biosynthetic genes regulation
PsbZIP18	G-box	ACACGTGT	871	8	+	Brassica napus	cis-acting regulatory element involved in light responsiveness
PsbZIP18	G-box	CACGTG	872	6	+	Arabidopsis thaliana	cis-acting regulatory element involved in light responsiveness
PsbZIP18	G-box	ACACGTGT	975	8	+	Brassica napus	cis-acting regulatory element involved in light responsiveness
PsbZIP18	G-box	CACGTG	976	6	+	Arabidopsis thaliana	cis-acting regulatory element involved in light responsiveness
PsbZIP18	G-box	CACGTC	988	6	-	Zea mays	cis-acting regulatory element involved in light responsiveness
PsbZIP18	TCA	TCATCTTCAT	1015	9	+	Pisum sativum
PsbZIP18	TCA	TCATCTTCAT	1021	9	+	Pisum sativum
PsbZIP18	TCA-element	CCATCTTTTT	1833	9	-	Nicotiana tabacum	cis-acting element involved in salicylic acid responsiveness
PsbZIP18	CAT-box	GCCACT	656	6	-	Arabidopsis thaliana	cis-acting regulatory element related to meristem expression
PsbZIP18	STRE	AGGGG	834	5	-	Arabidopsis thaliana
PsbZIP18	AAGAA-motif	GAAAGAA	1087	7	-	Avena sativa
PsbZIP18	DRE core	GCCGAC	392	6	-	Arabidopsis thaliana
PsbZIP18	ACE	GACACGTATG	974	9	+	Petroselinum crispum	cis-acting element involved in light responsiveness
PsbZIP18	TC-rich repeats	GTTTTCTTAC	246	9	+	Nicotiana tabacum	cis-acting element involved in defense and stress responsiveness
PsbZIP18	AT~TATA-box	TATATAAA	548	8	-	Arabidopsis thaliana
PsbZIP18	AT~TATA-box	TATATA	550	6	+	Arabidopsis thaliana
PsbZIP18	AT~TATA-box	TATATA	938	6	+	Arabidopsis thaliana
PsbZIP18	ABRE	CACGTG	872	6	+	Arabidopsis thaliana	cis-acting element involved in the abscisic acid responsiveness
PsbZIP18	ABRE	ACGTG	873	5	+	Arabidopsis thaliana	cis-acting element involved in the abscisic acid responsiveness
PsbZIP18	ABRE	CGCACGTGTC	974	9	-	Hordeum vulgare	cis-acting element involved in the abscisic acid responsiveness
PsbZIP18	ABRE	CACGTG	976	6	+	Arabidopsis thaliana	cis-acting element involved in the abscisic acid responsiveness
PsbZIP18	ABRE	ACGTG	977	5	+	Arabidopsis thaliana	cis-acting element involved in the abscisic acid responsiveness
PsbZIP18	ABRE	ACGTG	989	5	+	Arabidopsis thaliana	cis-acting element involved in the abscisic acid responsiveness
PsbZIP18	ABRE	ACGTG	1579	5	-	Arabidopsis thaliana	cis-acting element involved in the abscisic acid responsiveness
PsbZIP18	3-AF1 binding site	TAAGAGAGGAA	1177	10	-	Solanum tuberosum	light responsive element
PsbZIP18	G-Box	CACGTG	872	6	+	Pisum sativum	cis-acting regulatory element involved in light responsiveness
PsbZIP18	G-Box	CACGTG	976	6	+	Pisum sativum	cis-acting regulatory element involved in light responsiveness
PsbZIP18	G-Box	CACGTT	1579	6	+	Pisum sativum	cis-acting regulatory element involved in light responsiveness
PsbZIP18	P-box	CCTTTTG	1953	7	+	Oryza sativa	gibberellin-responsive element
PsbZIP18	TATA-box	TATA	176	4	+	Arabidopsis thaliana	core promoter element around -30 of transcription start
PsbZIP18	TATA-box	ATATAA	315	6	+	Brassica oleracea	core promoter element around -30 of transcription start
PsbZIP18	TATA-box	TATA	316	4	+	Arabidopsis thaliana	core promoter element around -30 of transcription start
PsbZIP18	TATA-box	ATATAA	378	6	+	Brassica oleracea	core promoter element around -30 of transcription start
PsbZIP18	TATA-box	TATA	379	4	+	Arabidopsis thaliana	core promoter element around -30 of transcription start
PsbZIP18	TATA-box	TATAAAT	463	7	-	Brassica juncea	core promoter element around -30 of transcription start
PsbZIP18	TATA-box	TATAAA	464	6	-	Helianthus annuus	core promoter element around -30 of transcription start
PsbZIP18	TATA-box	TATAA	465	5	-	Arabidopsis thaliana	core promoter element around -30 of transcription start
PsbZIP18	TATA-box	TATA	466	4	+	Arabidopsis thaliana	core promoter element around -30 of transcription start
PsbZIP18	TATA-box	TATA	471	4	+	Arabidopsis thaliana	core promoter element around -30 of transcription start
PsbZIP18	TATA-box	TATAAAA	547	7	-	Pisum sativum	core promoter element around -30 of transcription start
PsbZIP18	TATA-box	TATAAA	548	6	-	Helianthus annuus	core promoter element around -30 of transcription start
PsbZIP18	TATA-box	TATATAA	549	7	-	Arabidopsis thaliana	core promoter element around -30 of transcription start
PsbZIP18	TATA-box	TATATA	550	6	+	Arabidopsis thaliana	core promoter element around -30 of transcription start
PsbZIP18	TATA-box	ATATAT	551	6	+	Brassica napus	core promoter element around -30 of transcription start
PsbZIP18	TATA-box	TATA	552	4	+	Arabidopsis thaliana	core promoter element around -30 of transcription start
PsbZIP18	TATA-box	ATATAT	574	6	+	Brassica napus	core promoter element around -30 of transcription start
PsbZIP18	TATA-box	TATA	575	4	+	Arabidopsis thaliana	core promoter element around -30 of transcription start
PsbZIP18	TATA-box	TACAAAA	647	7	-	Oryza sativa	core promoter element around -30 of transcription start
PsbZIP18	TATA-box	ATTATA	901	6	+	Brassica napus	core promoter element around -30 of transcription start
PsbZIP18	TATA-box	TATAA	902	5	-	Arabidopsis thaliana	core promoter element around -30 of transcription start
PsbZIP18	TATA-box	TATA	903	4	+	Arabidopsis thaliana	core promoter element around -30 of transcription start
PsbZIP18	TATA-box	TATATA	938	6	+	Arabidopsis thaliana	core promoter element around -30 of transcription start
PsbZIP18	TATA-box	TATA	940	4	+	Arabidopsis thaliana	core promoter element around -30 of transcription start
PsbZIP18	TATA-box	TATACA	951	6	-	Helianthus annuus	core promoter element around -30 of transcription start
PsbZIP18	TATA-box	TATA	953	4	+	Arabidopsis thaliana	core promoter element around -30 of transcription start
PsbZIP18	TATA-box	TATACA	1584	6	-	Helianthus annuus	core promoter element around -30 of transcription start
PsbZIP18	TATA-box	TATA	1586	4	-	Arabidopsis thaliana	core promoter element around -30 of transcription start
PsbZIP18	TATA-box	ATATAT	1776	6	-	Brassica napus	core promoter element around -30 of transcription start
PsbZIP18	TATA-box	TATA	1777	4	-	Arabidopsis thaliana	core promoter element around -30 of transcription start
PsbZIP18	TATA-box	TATAAAT	1897	7	-	Brassica juncea	core promoter element around -30 of transcription start
PsbZIP18	TATA-box	TATAAA	1898	6	-	Helianthus annuus	core promoter element around -30 of transcription start
PsbZIP18	TATA-box	TATAA	1899	5	-	Arabidopsis thaliana	core promoter element around -30 of transcription start
PsbZIP18	TATA-box	TATA	1900	4	-	Arabidopsis thaliana	core promoter element around -30 of transcription start
PsbZIP18	TATA-box	TACAAAA	1955	7	-	Oryza sativa	core promoter element around -30 of transcription start
PsbZIP18	GT1-motif	GGTTAAT	308	7	-	Avena sativa	light responsive element
PsbZIP18	GT1-motif	GGTTAA	309	6	-	Arabidopsis thaliana	light responsive element
PsbZIP18	GT1-motif	GGTTAA	399	6	-	Arabidopsis thaliana	light responsive element
PsbZIP18	GT1-motif	GGTTAAT	1427	7	+	Avena sativa	light responsive element
PsbZIP18	WRE3	CCACCT	333	6	+	Pisum sativum
PsbZIP18	Unnamed__4	CTCC	140	4	-	Petroselinum hortense
PsbZIP18	Unnamed__4	CTCC	337	4	+	Petroselinum hortense
PsbZIP18	Unnamed__4	CTCC	454	4	-	Petroselinum hortense
PsbZIP18	Unnamed__4	CTCC	1009	4	+	Petroselinum hortense
PsbZIP18	Unnamed__4	CTCC	1151	4	+	Petroselinum hortense
PsbZIP18	Unnamed__4	CTCC	1515	4	-	Petroselinum hortense
PsbZIP18	Unnamed__4	CTCC	1556	4	-	Petroselinum hortense
PsbZIP18	Unnamed__4	CTCC	1642	4	+	Petroselinum hortense
PsbZIP18	TATA	TATAAAAT	546	8	-	Arabidopsis thaliana
PsbZIP19	MBS	CAACTG	952	6	-	Arabidopsis thaliana	MYB binding site involved in drought-inducibility
PsbZIP19	STRE	AGGGG	1708	5	+	Arabidopsis thaliana
PsbZIP19	STRE	AGGGG	1755	5	-	Arabidopsis thaliana
PsbZIP19	AT~TATA-box	TATATA	856	6	+	Arabidopsis thaliana
PsbZIP19	ABRE	ACGTG	598	5	-	Arabidopsis thaliana	cis-acting element involved in the abscisic acid responsiveness
PsbZIP19	ABRE	AACCCGG	1959	7	+	Arabidopsis thaliana	cis-acting element involved in the abscisic acid responsiveness
PsbZIP19	ABRE	AACCCGG	1962	7	-	Arabidopsis thaliana	cis-acting element involved in the abscisic acid responsiveness
PsbZIP19	G-Box	CACGTT	598	6	+	Pisum sativum	cis-acting regulatory element involved in light responsiveness
PsbZIP19	AE-box	AGAAACAA	437	8	-	Arabidopsis thaliana	part of a module for light response
PsbZIP19	AE-box	AGAAACAA	798	8	+	Arabidopsis thaliana	part of a module for light response
PsbZIP19	AE-box	AGAAACAA	1980	8	+	Arabidopsis thaliana	part of a module for light response
PsbZIP19	TATA-box	TATAAAA	246	7	-	Pisum sativum	core promoter element around -30 of transcription start
PsbZIP19	TATA-box	TATAAA	247	6	-	Helianthus annuus	core promoter element around -30 of transcription start
PsbZIP19	TATA-box	TATAA	248	5	-	Arabidopsis thaliana	core promoter element around -30 of transcription start
PsbZIP19	TATA-box	TATA	249	4	+	Arabidopsis thaliana	core promoter element around -30 of transcription start
PsbZIP19	TATA-box	TATA	285	4	+	Arabidopsis thaliana	core promoter element around -30 of transcription start
PsbZIP19	TATA-box	TACAAAA	321	7	+	Oryza sativa	core promoter element around -30 of transcription start
PsbZIP19	TATA-box	ATATAT	345	6	+	Brassica napus	core promoter element around -30 of transcription start
PsbZIP19	TATA-box	TATA	346	4	+	Arabidopsis thaliana	core promoter element around -30 of transcription start
PsbZIP19	TATA-box	ATATAT	369	6	+	Brassica napus	core promoter element around -30 of transcription start
PsbZIP19	TATA-box	TATA	370	4	+	Arabidopsis thaliana	core promoter element around -30 of transcription start
PsbZIP19	TATA-box	TATA	399	4	+	Arabidopsis thaliana	core promoter element around -30 of transcription start
PsbZIP19	TATA-box	TATA	558	4	+	Arabidopsis thaliana	core promoter element around -30 of transcription start
PsbZIP19	TATA-box	TATA	735	4	+	Arabidopsis thaliana	core promoter element around -30 of transcription start
PsbZIP19	TATA-box	ATTATA	854	6	+	Brassica napus	core promoter element around -30 of transcription start
PsbZIP19	TATA-box	TATATAA	855	7	-	Arabidopsis thaliana	core promoter element around -30 of transcription start
PsbZIP19	TATA-box	TATATA	856	6	+	Arabidopsis thaliana	core promoter element around -30 of transcription start
PsbZIP19	TATA-box	ATATAT	857	6	+	Brassica napus	core promoter element around -30 of transcription start
PsbZIP19	TATA-box	TATA	858	4	+	Arabidopsis thaliana	core promoter element around -30 of transcription start
PsbZIP19	TATA-box	ATATAT	988	6	+	Brassica napus	core promoter element around -30 of transcription start
PsbZIP19	TATA-box	TATA	989	4	+	Arabidopsis thaliana	core promoter element around -30 of transcription start
PsbZIP19	TATA-box	TACAAAA	1033	7	-	Oryza sativa	core promoter element around -30 of transcription start
PsbZIP19	TATA-box	TATTTAAA	1784	8	-	Arabidopsis thaliana	core promoter element around -30 of transcription start
PsbZIP19	TATA-box	TATA	1790	4	-	Arabidopsis thaliana	core promoter element around -30 of transcription start
PsbZIP19	GT1-motif	GGTTAA	1185	6	-	Arabidopsis thaliana	light responsive element
PsbZIP19	GT1-motif	GGTTAA	1650	6	+	Arabidopsis thaliana	light responsive element
PsbZIP19	WRE3	CCACCT	650	6	-	Pisum sativum
PsbZIP19	WRE3	CCACCT	1053	6	-	Pisum sativum
PsbZIP19	Myb	CAACTG	952	6	-	Arabidopsis thaliana
PsbZIP19	Unnamed__4	CTCC	177	4	-	Petroselinum hortense
PsbZIP19	Unnamed__4	CTCC	262	4	-	Petroselinum hortense
PsbZIP19	Unnamed__4	CTCC	914	4	+	Petroselinum hortense
PsbZIP19	Unnamed__4	CTCC	1073	4	+	Petroselinum hortense
PsbZIP19	Unnamed__4	CTCC	1108	4	-	Petroselinum hortense
PsbZIP19	Unnamed__4	CTCC	1149	4	-	Petroselinum hortense
PsbZIP19	Unnamed__4	CTCC	1173	4	+	Petroselinum hortense
PsbZIP19	Unnamed__4	CTCC	1480	4	-	Petroselinum hortense
PsbZIP19	Unnamed__4	CTCC	1882	4	-	Petroselinum hortense
PsbZIP19	Unnamed__4	CTCC	1885	4	-	Petroselinum hortense
PsbZIP19	Unnamed__4	CTCC	1934	4	-	Petroselinum hortense
PsbZIP19	Unnamed__4	CTCC	1937	4	-	Petroselinum hortense
PsbZIP19	ARE	AAACCA	777	6	-	Zea mays	cis-acting regulatory element essential for the anaerobic induction
PsbZIP19	ARE	AAACCA	1056	6	-	Zea mays	cis-acting regulatory element essential for the anaerobic induction
PsbZIP19	ARE	AAACCA	1113	6	+	Zea mays	cis-acting regulatory element essential for the anaerobic induction
PsbZIP19	ARE	AAACCA	1181	6	-	Zea mays	cis-acting regulatory element essential for the anaerobic induction
PsbZIP19	ARE	AAACCA	1229	6	-	Zea mays	cis-acting regulatory element essential for the anaerobic induction
PsbZIP19	ARE	AAACCA	1856	6	+	Zea mays	cis-acting regulatory element essential for the anaerobic induction
PsbZIP19	as-1	TGACG	889	5	+	Arabidopsis thaliana
PsbZIP19	as-1	TGACG	974	5	+	Arabidopsis thaliana
PsbZIP19	MYC	CATTTG	637	6	+	Arabidopsis thaliana
PsbZIP19	MYC	CATTTG	728	6	+	Arabidopsis thaliana
PsbZIP19	MYC	CAATTG	1217	6	-	Arabidopsis thaliana
PsbZIP19	MYC	CATTTG	1427	6	+	Arabidopsis thaliana
PsbZIP19	MYC	CATGTG	1474	6	-	Arabidopsis thaliana
PsbZIP19	O2-site	GATGA(C/T)(A/G)TG(A/G)	1010	8	-	Zea mays	cis-acting regulatory element involved in zein metabolism regulation
PsbZIP19	O2-site	GATGATGTGG	1154	9	-	Zea mays	cis-acting regulatory element involved in zein metabolism regulation
PsbZIP19	MYB-like sequence	TAACCA	221	6	+	Arabidopsis thaliana
PsbZIP19	MYB-like sequence	TAACCA	334	6	+	Arabidopsis thaliana
PsbZIP19	TGACG-motif	TGACG	889	5	+	Hordeum vulgare	cis-acting regulatory element involved in the MeJA-responsiveness
PsbZIP19	TGACG-motif	TGACG	974	5	+	Hordeum vulgare	cis-acting regulatory element involved in the MeJA-responsiveness
PsbZIP19	CAAT-box	CAAT	15	4	+	Nicotiana glutinosa
PsbZIP19	CAAT-box	CAAT	94	4	-	Nicotiana glutinosa
PsbZIP19	CAAT-box	CAAT	120	4	+	Nicotiana glutinosa
PsbZIP19	CAAT-box	CAAT	150	4	+	Nicotiana glutinosa
PsbZIP19	CAAT-box	CAAT	160	4	-	Nicotiana glutinosa
PsbZIP19	CAAT-box	CAAAT	199	5	+	Pisum sativum	common cis-acting element in promoter and enhancer regions
PsbZIP19	CAAT-box	CCAAT	224	5	+	Arabidopsis thaliana	common cis-acting element in promoter and enhancer regions
PsbZIP19	CAAT-box	CAAT	225	4	+	Nicotiana glutinosa
PsbZIP19	CAAT-box	CAAT	242	4	-	Nicotiana glutinosa
PsbZIP19	CAAT-box	CAAT	311	4	+	Nicotiana glutinosa
PsbZIP19	CAAT-box	CAAT	349	4	-	Nicotiana glutinosa
PsbZIP19	CAAT-box	CAAAT	435	5	-	Pisum sativum	common cis-acting element in promoter and enhancer regions
PsbZIP19	CAAT-box	CAAT	449	4	+	Nicotiana glutinosa
PsbZIP19	CAAT-box	CCCAATTT	568	8	+	Arabidopsis thaliana	common cis-acting element in promoter and enhancer regions
PsbZIP19	CAAT-box	CCAAT	569	5	+	Arabidopsis thaliana	common cis-acting element in promoter and enhancer regions
PsbZIP19	CAAT-box	CAAT	570	4	+	Nicotiana glutinosa
PsbZIP19	CAAT-box	CAAAT	576	5	+	Pisum sativum	common cis-acting element in promoter and enhancer regions
PsbZIP19	CAAT-box	CAAAT	638	5	-	Pisum sativum	common cis-acting element in promoter and enhancer regions
PsbZIP19	CAAT-box	CAAT	664	4	-	Nicotiana glutinosa
PsbZIP19	CAAT-box	CAAT	706	4	+	Nicotiana glutinosa
PsbZIP19	CAAT-box	CAAAT	729	5	-	Pisum sativum	common cis-acting element in promoter and enhancer regions
PsbZIP19	CAAT-box	CAAT	817	4	-	Nicotiana glutinosa
PsbZIP19	CAAT-box	CAAAT	979	5	-	Pisum sativum	common cis-acting element in promoter and enhancer regions
PsbZIP19	CAAT-box	CAAT	986	4	+	Nicotiana glutinosa
PsbZIP19	CAAT-box	CAAAT	992	5	-	Pisum sativum	common cis-acting element in promoter and enhancer regions
PsbZIP19	CAAT-box	CCAAT	1006	5	-	Arabidopsis thaliana	common cis-acting element in promoter and enhancer regions
PsbZIP19	CAAT-box	CCAAT	1025	5	-	Arabidopsis thaliana	common cis-acting element in promoter and enhancer regions
PsbZIP19	CAAT-box	CAAT	1161	4	-	Nicotiana glutinosa
PsbZIP19	CAAT-box	CAAT	1166	4	-	Nicotiana glutinosa
PsbZIP19	CAAT-box	CCAAT	1216	5	+	Arabidopsis thaliana	common cis-acting element in promoter and enhancer regions
PsbZIP19	CAAT-box	CAAT	1217	4	+	Nicotiana glutinosa
PsbZIP19	CAAT-box	CAAT	1219	4	-	Nicotiana glutinosa
PsbZIP19	CAAT-box	CAAAT	1235	5	+	Pisum sativum	common cis-acting element in promoter and enhancer regions
PsbZIP19	CAAT-box	CAAT	1258	4	+	Nicotiana glutinosa
PsbZIP19	CAAT-box	CAAT	1295	4	-	Nicotiana glutinosa
PsbZIP19	CAAT-box	CAAT	1364	4	-	Nicotiana glutinosa
PsbZIP19	CAAT-box	CAAAT	1428	5	-	Pisum sativum	common cis-acting element in promoter and enhancer regions
PsbZIP19	CAAT-box	CCAAT	1434	5	-	Arabidopsis thaliana	common cis-acting element in promoter and enhancer regions
PsbZIP19	CAAT-box	CCAAT	1464	5	-	Arabidopsis thaliana	common cis-acting element in promoter and enhancer regions
PsbZIP19	CAAT-box	CAAT	1571	4	+	Nicotiana glutinosa
PsbZIP19	CAAT-box	CAAT	1837	4	+	Nicotiana glutinosa
PsbZIP19	I-box	gGATAAGGTG	477	10	-	Zea mays	part of a light responsive element
PsbZIP19	Unnamed__1	CGTGG	597	5	-	Zea mays
PsbZIP19	Box 4	ATTAAT	298	6	+	Petroselinum crispum	part of a conserved DNA module involved in light responsiveness
PsbZIP19	TCT-motif	TCTTAC	472	6	+	Arabidopsis thaliana	part of a light responsive element
PsbZIP19	MYB	TAACCA	221	6	+	Arabidopsis thaliana
PsbZIP19	MYB	TAACCA	334	6	+	Arabidopsis thaliana
PsbZIP19	MYB	CAACCA	411	6	-	Arabidopsis thaliana
PsbZIP19	MYB	CAACCA	1506	6	+	Arabidopsis thaliana
PsbZIP19	Myc	TCTCTTA	1239	7	+	Arabidopsis thaliana
PsbZIP19	CGTCA-motif	CGTCA	889	5	-	Hordeum vulgare	cis-acting regulatory element involved in the MeJA-responsiveness
PsbZIP19	CGTCA-motif	CGTCA	974	5	-	Hordeum vulgare	cis-acting regulatory element involved in the MeJA-responsiveness
PsbZIP19	LAMP-element	CCTTATCCA	479	9	+	Spinacia oleracea	part of a light responsive element
PsbZIP2	ABRE3a	TACGTG	1047	6	+	Zea mays
PsbZIP2	ABRE3a	TACGTG	1440	6	-	Zea mays
PsbZIP2	DRE1	ACCGAGA	1968	7	+	Zea mays
PsbZIP2	GATA-motif	GATAGGA	1239	7	+	Arabidopsis thaliana	part of a light responsive element
PsbZIP2	MYB	CAACAG	1125	6	-	Arabidopsis thaliana
PsbZIP2	TCT-motif	TCTTAC	690	6	+	Arabidopsis thaliana	part of a light responsive element
PsbZIP2	TCT-motif	TCTTAC	906	6	+	Arabidopsis thaliana	part of a light responsive element
PsbZIP2	TCT-motif	TCTTAC	1590	6	+	Arabidopsis thaliana	part of a light responsive element
PsbZIP2	CGTCA-motif	CGTCA	329	5	-	Hordeum vulgare	cis-acting regulatory element involved in the MeJA-responsiveness
PsbZIP2	CGTCA-motif	CGTCA	483	5	-	Hordeum vulgare	cis-acting regulatory element involved in the MeJA-responsiveness
PsbZIP2	CGTCA-motif	CGTCA	1150	5	-	Hordeum vulgare	cis-acting regulatory element involved in the MeJA-responsiveness
PsbZIP2	CGTCA-motif	CGTCA	1674	5	+	Hordeum vulgare	cis-acting regulatory element involved in the MeJA-responsiveness
PsbZIP2	Myc	TCTCTTA	1319	7	+	Arabidopsis thaliana
PsbZIP2	G-box	TACGTG	1047	6	+	Arabidopsis thaliana	cis-acting regulatory element involved in light responsiveness
PsbZIP2	G-box	CACGAC	1341	6	-	Zea mays	cis-acting regulatory element involved in light responsiveness
PsbZIP2	G-box	TACGTG	1440	6	-	Arabidopsis thaliana	cis-acting regulatory element involved in light responsiveness
PsbZIP2	LTR	CCGAAA	1348	6	-	Hordeum vulgare	cis-acting element involved in low-temperature responsiveness
PsbZIP2	CAAT-box	CAAAT	458	5	-	Pisum sativum	common cis-acting element in promoter and enhancer regions
PsbZIP2	CAAT-box	CAAAT	890	5	-	Pisum sativum	common cis-acting element in promoter and enhancer regions
PsbZIP2	CAAT-box	CAAT	1178	4	-	Nicotiana glutinosa
PsbZIP2	CAAT-box	CAAT	1259	4	-	Nicotiana glutinosa
PsbZIP2	CAAT-box	CAAT	1331	4	-	Nicotiana glutinosa
PsbZIP2	CAAT-box	CAAT	1381	4	+	Nicotiana glutinosa
PsbZIP2	CAAT-box	CAAT	1539	4	-	Nicotiana glutinosa
PsbZIP2	CAAT-box	CCCAATTT	1597	8	+	Arabidopsis thaliana	common cis-acting element in promoter and enhancer regions
PsbZIP2	CAAT-box	CCAAT	1598	5	+	Arabidopsis thaliana	common cis-acting element in promoter and enhancer regions
PsbZIP2	CAAT-box	CAAT	1599	4	+	Nicotiana glutinosa
PsbZIP2	CAAT-box	CAAT	1651	4	+	Nicotiana glutinosa
PsbZIP2	CAAT-box	CCAAT	1730	5	+	Arabidopsis thaliana	common cis-acting element in promoter and enhancer regions
PsbZIP2	CAAT-box	CAAT	1731	4	+	Nicotiana glutinosa
PsbZIP2	CAAT-box	CAAT	1819	4	+	Nicotiana glutinosa
PsbZIP2	CAAT-box	CAAAT	1837	5	+	Pisum sativum	common cis-acting element in promoter and enhancer regions
PsbZIP2	CAAT-box	CCAAT	1939	5	+	Arabidopsis thaliana	common cis-acting element in promoter and enhancer regions
PsbZIP2	CAAT-box	CAAT	1940	4	+	Nicotiana glutinosa
PsbZIP2	CAAT-box	CAAT	1984	4	-	Nicotiana glutinosa
PsbZIP2	TGACG-motif	TGACG	329	5	+	Hordeum vulgare	cis-acting regulatory element involved in the MeJA-responsiveness
PsbZIP2	TGACG-motif	TGACG	483	5	+	Hordeum vulgare	cis-acting regulatory element involved in the MeJA-responsiveness
PsbZIP2	TGACG-motif	TGACG	1150	5	+	Hordeum vulgare	cis-acting regulatory element involved in the MeJA-responsiveness
PsbZIP2	TGACG-motif	TGACG	1674	5	-	Hordeum vulgare	cis-acting regulatory element involved in the MeJA-responsiveness
PsbZIP2	Unnamed__1	CGTGG	1049	5	+	Zea mays
PsbZIP2	Unnamed__1	CGTGG	1692	5	-	Zea mays
PsbZIP2	ARE	AAACCA	1639	6	-	Zea mays	cis-acting regulatory element essential for the anaerobic induction
PsbZIP2	ARE	AAACCA	1689	6	+	Zea mays	cis-acting regulatory element essential for the anaerobic induction
PsbZIP2	ARE	AAACCA	1727	6	+	Zea mays	cis-acting regulatory element essential for the anaerobic induction
PsbZIP2	as-1	TGACG	329	5	+	Arabidopsis thaliana
PsbZIP2	as-1	TGACG	483	5	+	Arabidopsis thaliana
PsbZIP2	as-1	TGACG	1150	5	+	Arabidopsis thaliana
PsbZIP2	as-1	TGACG	1674	5	-	Arabidopsis thaliana
PsbZIP2	Myb	CAACTG	972	6	-	Arabidopsis thaliana
PsbZIP2	Unnamed__4	CTCC	292	4	-	Petroselinum hortense
PsbZIP2	Unnamed__4	CTCC	314	4	+	Petroselinum hortense
PsbZIP2	Unnamed__4	CTCC	367	4	+	Petroselinum hortense
PsbZIP2	Unnamed__4	CTCC	502	4	+	Petroselinum hortense
PsbZIP2	Unnamed__4	CTCC	611	4	-	Petroselinum hortense
PsbZIP2	Unnamed__4	CTCC	616	4	-	Petroselinum hortense
PsbZIP2	Unnamed__4	CTCC	860	4	+	Petroselinum hortense
PsbZIP2	Unnamed__4	CTCC	865	4	+	Petroselinum hortense
PsbZIP2	Unnamed__4	CTCC	1052	4	-	Petroselinum hortense
PsbZIP2	Unnamed__4	CTCC	1211	4	+	Petroselinum hortense
PsbZIP2	Unnamed__4	CTCC	1243	4	-	Petroselinum hortense
PsbZIP2	Unnamed__4	CTCC	1517	4	-	Petroselinum hortense
PsbZIP2	Unnamed__4	CTCC	1664	4	+	Petroselinum hortense
PsbZIP2	AE-box	AGAAACAA	1031	8	-	Arabidopsis thaliana	part of a module for light response
PsbZIP2	TATA-box	TACAAAA	1074	7	-	Oryza sativa	core promoter element around -30 of transcription start
PsbZIP2	TATA-box	TATACA	1077	6	-	Helianthus annuus	core promoter element around -30 of transcription start
PsbZIP2	TATA-box	TATA	1079	4	-	Arabidopsis thaliana	core promoter element around -30 of transcription start
PsbZIP2	TATA-box	TATA	1103	4	-	Arabidopsis thaliana	core promoter element around -30 of transcription start
PsbZIP2	TATA-box	TATA	1447	4	-	Arabidopsis thaliana	core promoter element around -30 of transcription start
PsbZIP2	TATA-box	TATA	1997	4	-	Arabidopsis thaliana	core promoter element around -30 of transcription start
PsbZIP2	ABRE4	CACGTA	1047	6	-	Zea mays
PsbZIP2	ABRE4	CACGTA	1440	6	+	Zea mays
PsbZIP2	ABRE	CGTACGTGCA	1045	9	+	Hordeum vulgare	cis-acting element involved in the abscisic acid responsiveness
PsbZIP2	ABRE	ACGTG	1048	5	+	Arabidopsis thaliana	cis-acting element involved in the abscisic acid responsiveness
PsbZIP2	ABRE	ACGTG	1440	5	-	Arabidopsis thaliana	cis-acting element involved in the abscisic acid responsiveness
PsbZIP2	GA-motif	ATAGATAA	1059	8	-	Arabidopsis thaliana	part of a light responsive element
PsbZIP2	MBS	CAACTG	972	6	-	Arabidopsis thaliana	MYB binding site involved in drought-inducibility
PsbZIP2	TCA-element	TCAGAAGAGG	569	9	+	Brassica oleracea	cis-acting element involved in salicylic acid responsiveness
PsbZIP2	Myb-binding site	CAACAG	1125	6	-	Nicotiana tabacum
PsbZIP2	chs-CMA2c	ATGTACGTGGAGG	1044	12	+	Petroselinum crispum	part of a light responsive element
PsbZIP2	STRE	AGGGG	34	5	-	Arabidopsis thaliana
PsbZIP2	STRE	AGGGG	92	5	-	Arabidopsis thaliana
PsbZIP2	STRE	AGGGG	130	5	-	Arabidopsis thaliana
PsbZIP2	STRE	AGGGG	151	5	-	Arabidopsis thaliana
PsbZIP2	STRE	AGGGG	243	5	-	Arabidopsis thaliana
PsbZIP2	STRE	AGGGG	618	5	+	Arabidopsis thaliana
PsbZIP2	STRE	AGGGG	729	5	+	Arabidopsis thaliana
PsbZIP2	STRE	AGGGG	746	5	-	Arabidopsis thaliana
PsbZIP2	STRE	AGGGG	857	5	-	Arabidopsis thaliana
PsbZIP2	STRE	AGGGG	1395	5	-	Arabidopsis thaliana
PsbZIP2	STRE	AGGGG	1580	5	+	Arabidopsis thaliana
PsbZIP2	AAGAA-motif	gGTAAAGAAA	215	9	-	Avena sativa
PsbZIP2	AAGAA-motif	GAAAGAA	1853	7	-	Avena sativa
PsbZIP20	G-Box	CACGTT	1263	6	+	Pisum sativum	cis-acting regulatory element involved in light responsiveness
PsbZIP20	TATA-box	TATAAATA	124	8	-	Daucus carota	core promoter element around -30 of transcription start
PsbZIP20	TATA-box	TATAAAT	125	7	-	Brassica juncea	core promoter element around -30 of transcription start
PsbZIP20	TATA-box	TATAAA	126	6	-	Helianthus annuus	core promoter element around -30 of transcription start
PsbZIP20	TATA-box	TATAA	127	5	-	Arabidopsis thaliana	core promoter element around -30 of transcription start
PsbZIP20	TATA-box	TATA	128	4	+	Arabidopsis thaliana	core promoter element around -30 of transcription start
PsbZIP20	TATA-box	TATAAA	404	6	-	Helianthus annuus	core promoter element around -30 of transcription start
PsbZIP20	TATA-box	TATAA	405	5	-	Arabidopsis thaliana	core promoter element around -30 of transcription start
PsbZIP20	TATA-box	TATA	406	4	+	Arabidopsis thaliana	core promoter element around -30 of transcription start
PsbZIP20	TATA-box	ATTATA	772	6	+	Brassica napus	core promoter element around -30 of transcription start
PsbZIP20	TATA-box	TATAA	773	5	-	Arabidopsis thaliana	core promoter element around -30 of transcription start
PsbZIP20	TATA-box	TATA	774	4	+	Arabidopsis thaliana	core promoter element around -30 of transcription start
PsbZIP20	TATA-box	ATTATA	788	6	+	Brassica napus	core promoter element around -30 of transcription start
PsbZIP20	TATA-box	TATAA	789	5	-	Arabidopsis thaliana	core promoter element around -30 of transcription start
PsbZIP20	TATA-box	TATA	790	4	+	Arabidopsis thaliana	core promoter element around -30 of transcription start
PsbZIP20	TATA-box	ATATAA	816	6	+	Brassica oleracea	core promoter element around -30 of transcription start
PsbZIP20	TATA-box	TATA	817	4	+	Arabidopsis thaliana	core promoter element around -30 of transcription start
PsbZIP20	TATA-box	TATA	854	4	+	Arabidopsis thaliana	core promoter element around -30 of transcription start
PsbZIP20	TATA-box	ATTATA	914	6	+	Brassica napus	core promoter element around -30 of transcription start
PsbZIP20	TATA-box	TATAA	915	5	-	Arabidopsis thaliana	core promoter element around -30 of transcription start
PsbZIP20	TATA-box	TATA	916	4	+	Arabidopsis thaliana	core promoter element around -30 of transcription start
PsbZIP20	TATA-box	ATATAA	925	6	+	Brassica oleracea	core promoter element around -30 of transcription start
PsbZIP20	TATA-box	TATA	926	4	+	Arabidopsis thaliana	core promoter element around -30 of transcription start
PsbZIP20	TATA-box	ATTATA	978	6	+	Brassica napus	core promoter element around -30 of transcription start
PsbZIP20	TATA-box	TATAA	979	5	-	Arabidopsis thaliana	core promoter element around -30 of transcription start
PsbZIP20	TATA-box	TATA	980	4	+	Arabidopsis thaliana	core promoter element around -30 of transcription start
PsbZIP20	TATA-box	ATTATA	1005	6	+	Brassica napus	core promoter element around -30 of transcription start
PsbZIP20	TATA-box	TATAA	1006	5	-	Arabidopsis thaliana	core promoter element around -30 of transcription start
PsbZIP20	TATA-box	TATA	1007	4	-	Arabidopsis thaliana	core promoter element around -30 of transcription start
PsbZIP20	TATA-box	ATATAA	1055	6	+	Brassica oleracea	core promoter element around -30 of transcription start
PsbZIP20	TATA-box	TATA	1056	4	-	Arabidopsis thaliana	core promoter element around -30 of transcription start
PsbZIP20	TATA-box	ccTATAAAaa	1063	9	-	Arabidopsis thaliana	core promoter element around -30 of transcription start
PsbZIP20	TATA-box	TATAAAA	1064	7	-	Pisum sativum	core promoter element around -30 of transcription start
PsbZIP20	TATA-box	TATAAA	1065	6	-	Helianthus annuus	core promoter element around -30 of transcription start
PsbZIP20	TATA-box	TATAA	1066	5	-	Arabidopsis thaliana	core promoter element around -30 of transcription start
PsbZIP20	TATA-box	TATA	1067	4	-	Arabidopsis thaliana	core promoter element around -30 of transcription start
PsbZIP20	TATA-box	TATAAATA	1077	8	-	Daucus carota	core promoter element around -30 of transcription start
PsbZIP20	TATA-box	TATAAAT	1078	7	-	Brassica juncea	core promoter element around -30 of transcription start
PsbZIP20	TATA-box	TATAAA	1079	6	-	Helianthus annuus	core promoter element around -30 of transcription start
PsbZIP20	TATA-box	TATAA	1080	5	-	Arabidopsis thaliana	core promoter element around -30 of transcription start
PsbZIP20	TATA-box	TATA	1081	4	-	Arabidopsis thaliana	core promoter element around -30 of transcription start
PsbZIP20	TATA-box	ATATAT	1091	6	-	Brassica napus	core promoter element around -30 of transcription start
PsbZIP20	TATA-box	TATA	1092	4	-	Arabidopsis thaliana	core promoter element around -30 of transcription start
PsbZIP20	TATA-box	TATTTAAA	1208	8	-	Arabidopsis thaliana	core promoter element around -30 of transcription start
PsbZIP20	TATA-box	TATAAA	1250	6	-	Helianthus annuus	core promoter element around -30 of transcription start
PsbZIP20	TATA-box	TATAA	1251	5	-	Arabidopsis thaliana	core promoter element around -30 of transcription start
PsbZIP20	TATA-box	TATA	1252	4	-	Arabidopsis thaliana	core promoter element around -30 of transcription start
PsbZIP20	TATA-box	TATAA	1290	5	-	Arabidopsis thaliana	core promoter element around -30 of transcription start
PsbZIP20	TATA-box	TATA	1291	4	-	Arabidopsis thaliana	core promoter element around -30 of transcription start
PsbZIP20	TATA-box	TATAAAT	1322	7	-	Brassica juncea	core promoter element around -30 of transcription start
PsbZIP20	TATA-box	TATAAA	1323	6	-	Helianthus annuus	core promoter element around -30 of transcription start
PsbZIP20	TATA-box	TATAA	1324	5	-	Arabidopsis thaliana	core promoter element around -30 of transcription start
PsbZIP20	TATA-box	TATA	1325	4	-	Arabidopsis thaliana	core promoter element around -30 of transcription start
PsbZIP20	TATA-box	TATA	1394	4	-	Arabidopsis thaliana	core promoter element around -30 of transcription start
PsbZIP20	TATA-box	ATATAA	1400	6	+	Brassica oleracea	core promoter element around -30 of transcription start
PsbZIP20	TATA-box	TATA	1401	4	-	Arabidopsis thaliana	core promoter element around -30 of transcription start
PsbZIP20	TATA-box	ATATAT	1459	6	-	Brassica napus	core promoter element around -30 of transcription start
PsbZIP20	TATA-box	TATATA	1460	6	-	Arabidopsis thaliana	core promoter element around -30 of transcription start
PsbZIP20	TATA-box	ATATAA	1461	6	+	Brassica oleracea	core promoter element around -30 of transcription start
PsbZIP20	TATA-box	TATA	1462	4	-	Arabidopsis thaliana	core promoter element around -30 of transcription start
PsbZIP20	TATA-box	TATA	1484	4	-	Arabidopsis thaliana	core promoter element around -30 of transcription start
PsbZIP20	TATA-box	TACAAAA	1486	7	+	Oryza sativa	core promoter element around -30 of transcription start
PsbZIP20	TATA-box	TATA	1506	4	-	Arabidopsis thaliana	core promoter element around -30 of transcription start
PsbZIP20	TATA-box	TATA	1571	4	-	Arabidopsis thaliana	core promoter element around -30 of transcription start
PsbZIP20	TATA-box	ATATAA	1660	6	+	Brassica oleracea	core promoter element around -30 of transcription start
PsbZIP20	TATA-box	TATA	1661	4	-	Arabidopsis thaliana	core promoter element around -30 of transcription start
PsbZIP20	TATA-box	TATATA	1699	6	-	Arabidopsis thaliana	core promoter element around -30 of transcription start
PsbZIP20	TATA-box	ATATAT	1700	6	-	Brassica napus	core promoter element around -30 of transcription start
PsbZIP20	TATA-box	TATATA	1701	6	-	Arabidopsis thaliana	core promoter element around -30 of transcription start
PsbZIP20	TATA-box	TATA	1703	4	-	Arabidopsis thaliana	core promoter element around -30 of transcription start
PsbZIP20	TATA-box	TATAA	1818	5	-	Arabidopsis thaliana	core promoter element around -30 of transcription start
PsbZIP20	TATA-box	TATA	1819	4	-	Arabidopsis thaliana	core promoter element around -30 of transcription start
PsbZIP20	TATA-box	TATAA	1948	5	-	Arabidopsis thaliana	core promoter element around -30 of transcription start
PsbZIP20	TATA-box	TATA	1949	4	-	Arabidopsis thaliana	core promoter element around -30 of transcription start
PsbZIP20	GT1-motif	GGTTAA	964	6	+	Arabidopsis thaliana	light responsive element
PsbZIP20	AT1-motif	AATTATTTTTTATT	1146	13	-	Solanum tuberosum	part of a light responsive module
PsbZIP20	Myb	TAACTG	949	6	+	Arabidopsis thaliana
PsbZIP20	GARE-motif	TCTGTTG	493	7	+	Brassica oleracea	gibberellin-responsive element
PsbZIP20	Unnamed__4	CTCC	16	4	-	Petroselinum hortense
PsbZIP20	Unnamed__4	CTCC	530	4	-	Petroselinum hortense
PsbZIP20	Unnamed__4	CTCC	587	4	-	Petroselinum hortense
PsbZIP20	Unnamed__4	CTCC	1449	4	+	Petroselinum hortense
PsbZIP20	TATA	TATAAAAT	1081	8	+	Arabidopsis thaliana
PsbZIP20	TCA-element	CCATCTTTTT	450	9	-	Nicotiana tabacum	cis-acting element involved in salicylic acid responsiveness
PsbZIP20	TCA-element	CCATCTTTTT	1234	9	+	Nicotiana tabacum	cis-acting element involved in salicylic acid responsiveness
PsbZIP20	Myb-binding site	CAACAG	152	6	-	Nicotiana tabacum
PsbZIP20	Myb-binding site	CAACAG	494	6	-	Nicotiana tabacum
PsbZIP20	AAGAA-motif	GAAAGAA	778	7	+	Avena sativa
PsbZIP20	ACE	GCGACGTACC	54	9	+	Petroselinum crispum	cis-acting element involved in light responsiveness
PsbZIP20	AT~TATA-box	TATATA	1460	6	-	Arabidopsis thaliana
PsbZIP20	AT~TATA-box	TATATA	1699	6	-	Arabidopsis thaliana
PsbZIP20	AT~TATA-box	TATATA	1701	6	-	Arabidopsis thaliana
PsbZIP20	ABRE	ACGTG	299	5	+	Arabidopsis thaliana	cis-acting element involved in the abscisic acid responsiveness
PsbZIP20	ABRE	ACGTG	892	5	+	Arabidopsis thaliana	cis-acting element involved in the abscisic acid responsiveness
PsbZIP20	ABRE	ACGTG	1263	5	-	Arabidopsis thaliana	cis-acting element involved in the abscisic acid responsiveness
PsbZIP20	3-AF1 binding site	TAAGAGAGGAA	1311	10	-	Solanum tuberosum	light responsive element
PsbZIP20	GA-motif	ATAGATAA	1722	8	+	Arabidopsis thaliana	part of a light responsive element
PsbZIP20	GATA-motif	AAGGATAAGG	1822	9	+	Solanum tuberosum	part of a light responsive element
PsbZIP20	GATA-motif	AAGGATAAGG	1828	9	+	Solanum tuberosum	part of a light responsive element
PsbZIP20	MYB	CAACAG	152	6	-	Arabidopsis thaliana
PsbZIP20	MYB	TAACCA	270	6	+	Arabidopsis thaliana
PsbZIP20	MYB	CAACAG	494	6	-	Arabidopsis thaliana
PsbZIP20	CGTCA-motif	CGTCA	297	5	-	Hordeum vulgare	cis-acting regulatory element involved in the MeJA-responsiveness
PsbZIP20	G-box	CACGTC	298	6	-	Zea mays	cis-acting regulatory element involved in light responsiveness
PsbZIP20	G-box	CACGTC	891	6	-	Zea mays	cis-acting regulatory element involved in light responsiveness
PsbZIP20	LAMP-element	CCTTATCCA	1823	9	-	Spinacia oleracea	part of a light responsive element
PsbZIP20	ERE	ATTTTAAA	996	8	+	Nicotiana glutinos
PsbZIP20	ERE	ATTTTAAA	1577	8	-	Nicotiana glutinos
PsbZIP20	ARE	AAACCA	1802	6	-	Zea mays	cis-acting regulatory element essential for the anaerobic induction
PsbZIP20	Box III	atCATTTTCACt	1473	11	+	Pisum sativum	protein binding site
PsbZIP20	MYC	CAATTG	164	6	+	Arabidopsis thaliana
PsbZIP20	MYC	CAATTG	201	6	+	Arabidopsis thaliana
PsbZIP20	MYC	CAATTG	274	6	+	Arabidopsis thaliana
PsbZIP20	as-1	TGACG	297	5	+	Arabidopsis thaliana
PsbZIP20	TGA-element	AACGAC	1774	6	+	Brassica oleracea	auxin-responsive element
PsbZIP20	O2-site	GATGACATGG	1841	9	-	Zea mays	cis-acting regulatory element involved in zein metabolism regulation
PsbZIP20	MYB-like sequence	TAACCA	270	6	+	Arabidopsis thaliana
PsbZIP20	LTR	CCGAAA	355	6	-	Hordeum vulgare	cis-acting element involved in low-temperature responsiveness
PsbZIP20	W box	TTGACC	611	6	-	Arabidopsis thaliana
PsbZIP20	CAAT-box	CAAT	135	4	+	Nicotiana glutinosa
PsbZIP20	CAAT-box	CAAT	164	4	+	Nicotiana glutinosa
PsbZIP20	CAAT-box	CCAAT	166	5	-	Arabidopsis thaliana	common cis-acting element in promoter and enhancer regions
PsbZIP20	CAAT-box	CCAAT	200	5	+	Arabidopsis thaliana	common cis-acting element in promoter and enhancer regions
PsbZIP20	CAAT-box	CAAT	201	4	+	Nicotiana glutinosa
PsbZIP20	CAAT-box	CCAAT	203	5	-	Arabidopsis thaliana	common cis-acting element in promoter and enhancer regions
PsbZIP20	CAAT-box	CAAT	208	4	-	Nicotiana glutinosa
PsbZIP20	CAAT-box	CCAAT	231	5	+	Arabidopsis thaliana	common cis-acting element in promoter and enhancer regions
PsbZIP20	CAAT-box	CAAT	232	4	+	Nicotiana glutinosa
PsbZIP20	CAAT-box	CCAAT	236	5	+	Arabidopsis thaliana	common cis-acting element in promoter and enhancer regions
PsbZIP20	CAAT-box	CAAT	237	4	+	Nicotiana glutinosa
PsbZIP20	CAAT-box	CAAAT	258	5	-	Pisum sativum	common cis-acting element in promoter and enhancer regions
PsbZIP20	CAAT-box	CCAAT	273	5	+	Arabidopsis thaliana	common cis-acting element in promoter and enhancer regions
PsbZIP20	CAAT-box	CAAT	274	4	+	Nicotiana glutinosa
PsbZIP20	CAAT-box	CCAAT	276	5	-	Arabidopsis thaliana	common cis-acting element in promoter and enhancer regions
PsbZIP20	CAAT-box	CAAAT	383	5	-	Pisum sativum	common cis-acting element in promoter and enhancer regions
PsbZIP20	CAAT-box	CAAT	400	4	-	Nicotiana glutinosa
PsbZIP20	CAAT-box	CCAAT	416	5	+	Arabidopsis thaliana	common cis-acting element in promoter and enhancer regions
PsbZIP20	CAAT-box	CAAT	417	4	+	Nicotiana glutinosa
PsbZIP20	CAAT-box	CAAAT	468	5	-	Pisum sativum	common cis-acting element in promoter and enhancer regions
PsbZIP20	CAAT-box	CAAAT	548	5	+	Pisum sativum	common cis-acting element in promoter and enhancer regions
PsbZIP20	CAAT-box	CAAT	580	4	-	Nicotiana glutinosa
PsbZIP20	CAAT-box	CAAAT	677	5	+	Pisum sativum	common cis-acting element in promoter and enhancer regions
PsbZIP20	CAAT-box	CAAT	832	4	-	Nicotiana glutinosa
PsbZIP20	CAAT-box	CAAAT	864	5	+	Pisum sativum	common cis-acting element in promoter and enhancer regions
PsbZIP20	CAAT-box	CAAT	875	4	-	Nicotiana glutinosa
PsbZIP20	CAAT-box	CAAT	912	4	+	Nicotiana glutinosa
PsbZIP20	CAAT-box	CAAT	990	4	-	Nicotiana glutinosa
PsbZIP20	CAAT-box	CAAT	1044	4	-	Nicotiana glutinosa
PsbZIP20	CAAT-box	CAAAT	1118	5	+	Pisum sativum	common cis-acting element in promoter and enhancer regions
PsbZIP20	CAAT-box	CAAT	1297	4	-	Nicotiana glutinosa
PsbZIP20	CAAT-box	CAAT	1481	4	+	Nicotiana glutinosa
PsbZIP20	CAAT-box	CAAT	1501	4	+	Nicotiana glutinosa
PsbZIP20	CAAT-box	CAAAT	1595	5	-	Pisum sativum	common cis-acting element in promoter and enhancer regions
PsbZIP20	CAAT-box	CAAAT	1616	5	+	Pisum sativum	common cis-acting element in promoter and enhancer regions
PsbZIP20	CAAT-box	CAAT	1619	4	-	Nicotiana glutinosa
PsbZIP20	CAAT-box	CAAT	1626	4	+	Nicotiana glutinosa
PsbZIP20	CAAT-box	CCAAT	1630	5	+	Arabidopsis thaliana	common cis-acting element in promoter and enhancer regions
PsbZIP20	CAAT-box	CAAT	1631	4	+	Nicotiana glutinosa
PsbZIP20	CAAT-box	CCAAT	1638	5	+	Arabidopsis thaliana	common cis-acting element in promoter and enhancer regions
PsbZIP20	CAAT-box	CAAT	1639	4	+	Nicotiana glutinosa
PsbZIP20	CAAT-box	CAAAT	1665	5	-	Pisum sativum	common cis-acting element in promoter and enhancer regions
PsbZIP20	CAAT-box	CAAAT	1708	5	-	Pisum sativum	common cis-acting element in promoter and enhancer regions
PsbZIP20	CAAT-box	CAAAT	1757	5	+	Pisum sativum	common cis-acting element in promoter and enhancer regions
PsbZIP20	CAAT-box	CCAAT	1760	5	-	Arabidopsis thaliana	common cis-acting element in promoter and enhancer regions
PsbZIP20	CAAT-box	CAAT	1797	4	+	Nicotiana glutinosa
PsbZIP20	CAAT-box	CAAAT	1799	5	-	Pisum sativum	common cis-acting element in promoter and enhancer regions
PsbZIP20	CAAT-box	CAAT	1864	4	+	Nicotiana glutinosa
PsbZIP20	CAAT-box	CAAT	1908	4	-	Nicotiana glutinosa
PsbZIP20	CAAT-box	CAAT	1961	4	-	Nicotiana glutinosa
PsbZIP20	TGACG-motif	TGACG	297	5	+	Hordeum vulgare	cis-acting regulatory element involved in the MeJA-responsiveness
PsbZIP20	Box 4	ATTAAT	1032	6	-	Petroselinum crispum	part of a conserved DNA module involved in light responsiveness
PsbZIP20	Box 4	ATTAAT	1128	6	-	Petroselinum crispum	part of a conserved DNA module involved in light responsiveness
PsbZIP20	Box 4	ATTAAT	1336	6	-	Petroselinum crispum	part of a conserved DNA module involved in light responsiveness
PsbZIP20	Box 4	ATTAAT	1566	6	-	Petroselinum crispum	part of a conserved DNA module involved in light responsiveness
PsbZIP20	Box 4	ATTAAT	1746	6	-	Petroselinum crispum	part of a conserved DNA module involved in light responsiveness
PsbZIP20	Box II	TGGTAATAA	1875	9	+	Solanum tuberosum	part of a light responsive element
PsbZIP21	Myb-binding site	CAACAG	818	6	-	Nicotiana tabacum
PsbZIP21	Myb-binding site	CAACAG	852	6	-	Nicotiana tabacum
PsbZIP21	AAGAA-motif	gGTAAAGAAA	843	9	-	Avena sativa
PsbZIP21	STRE	AGGGG	354	5	-	Arabidopsis thaliana
PsbZIP21	STRE	AGGGG	451	5	+	Arabidopsis thaliana
PsbZIP21	STRE	AGGGG	468	5	-	Arabidopsis thaliana
PsbZIP21	STRE	AGGGG	579	5	-	Arabidopsis thaliana
PsbZIP21	STRE	AGGGG	1054	5	+	Arabidopsis thaliana
PsbZIP21	STRE	AGGGG	1308	5	+	Arabidopsis thaliana
PsbZIP21	TCA-element	TCAGAAGAGG	625	9	-	Brassica oleracea	cis-acting element involved in salicylic acid responsiveness
PsbZIP21	GA-motif	ATAGATAA	390	8	+	Arabidopsis thaliana	part of a light responsive element
PsbZIP21	GA-motif	ATAGATAA	782	8	-	Arabidopsis thaliana	part of a light responsive element
PsbZIP21	GA-motif	ATAGATAA	789	8	-	Arabidopsis thaliana	part of a light responsive element
PsbZIP21	AT~TATA-box	TATATA	804	6	+	Arabidopsis thaliana
PsbZIP21	AT~TATA-box	TATATA	806	6	+	Arabidopsis thaliana
PsbZIP21	TC-rich repeats	GTTTTCTTAC	409	9	-	Nicotiana tabacum	cis-acting element involved in defense and stress responsiveness
PsbZIP21	TATA-box	ATATAA	113	6	+	Brassica oleracea	core promoter element around -30 of transcription start
PsbZIP21	TATA-box	TATA	114	4	+	Arabidopsis thaliana	core promoter element around -30 of transcription start
PsbZIP21	TATA-box	TATA	336	4	+	Arabidopsis thaliana	core promoter element around -30 of transcription start
PsbZIP21	TATA-box	taTATAAAtc	391	9	+	Arabidopsis thaliana	core promoter element around -30 of transcription start
PsbZIP21	TATA-box	taTATAAAtc	779	9	-	Arabidopsis thaliana	core promoter element around -30 of transcription start
PsbZIP21	TATA-box	TATATA	804	6	+	Arabidopsis thaliana	core promoter element around -30 of transcription start
PsbZIP21	TATA-box	ATATAT	805	6	+	Brassica napus	core promoter element around -30 of transcription start
PsbZIP21	TATA-box	TATATA	806	6	+	Arabidopsis thaliana	core promoter element around -30 of transcription start
PsbZIP21	TATA-box	TATA	808	4	+	Arabidopsis thaliana	core promoter element around -30 of transcription start
PsbZIP21	TATA-box	TATA	1175	4	-	Arabidopsis thaliana	core promoter element around -30 of transcription start
PsbZIP21	AP-1	TGAGTTAG	1895	8	-	Arabidopsis thaliana
PsbZIP21	OCT	CGCGGATC	990	8	-	Zea mays
PsbZIP21	AE-box	AGAAACAA	755	8	-	Arabidopsis thaliana	part of a module for light response
PsbZIP21	GARE-motif	TCTGTTG	817	7	+	Brassica oleracea	gibberellin-responsive element
PsbZIP21	Unnamed__4	CTCC	4	4	-	Petroselinum hortense
PsbZIP21	Unnamed__4	CTCC	21	4	-	Petroselinum hortense
PsbZIP21	Unnamed__4	CTCC	90	4	+	Petroselinum hortense
PsbZIP21	Unnamed__4	CTCC	257	4	+	Petroselinum hortense
PsbZIP21	Unnamed__4	CTCC	268	4	-	Petroselinum hortense
PsbZIP21	Unnamed__4	CTCC	550	4	+	Petroselinum hortense
PsbZIP21	Unnamed__4	CTCC	584	4	+	Petroselinum hortense
PsbZIP21	Unnamed__4	CTCC	589	4	+	Petroselinum hortense
PsbZIP21	Unnamed__4	CTCC	936	4	+	Petroselinum hortense
PsbZIP21	Unnamed__4	CTCC	971	4	-	Petroselinum hortense
PsbZIP21	Unnamed__4	CTCC	1008	4	+	Petroselinum hortense
PsbZIP21	Unnamed__4	CTCC	1245	4	-	Petroselinum hortense
PsbZIP21	Unnamed__4	CTCC	1392	4	+	Petroselinum hortense
PsbZIP21	Unnamed__4	CTCC	1799	4	+	Petroselinum hortense
PsbZIP21	Unnamed__4	CTCC	1825	4	+	Petroselinum hortense
PsbZIP21	Unnamed__4	CTCC	1941	4	-	Petroselinum hortense
PsbZIP21	MYC	CATTTG	420	6	-	Arabidopsis thaliana
PsbZIP21	as-1	TGACG	877	5	+	Arabidopsis thaliana
PsbZIP21	as-1	TGACG	1755	5	+	Arabidopsis thaliana
PsbZIP21	ERE	ATTTCATA	131	8	+	Nicotiana glutinos
PsbZIP21	Sp1	GGGCGG	92	6	-	Oryza sativa	light responsive element
PsbZIP21	ARE	AAACCA	717	6	+	Zea mays	cis-acting regulatory element essential for the anaerobic induction
PsbZIP21	ARE	AAACCA	1367	6	-	Zea mays	cis-acting regulatory element essential for the anaerobic induction
PsbZIP21	ARE	AAACCA	1417	6	+	Zea mays	cis-acting regulatory element essential for the anaerobic induction
PsbZIP21	TGACG-motif	TGACG	877	5	+	Hordeum vulgare	cis-acting regulatory element involved in the MeJA-responsiveness
PsbZIP21	TGACG-motif	TGACG	1755	5	+	Hordeum vulgare	cis-acting regulatory element involved in the MeJA-responsiveness
PsbZIP21	CAAT-box	CAAT	111	4	+	Nicotiana glutinosa
PsbZIP21	CAAT-box	CCAAT	318	5	+	Arabidopsis thaliana	common cis-acting element in promoter and enhancer regions
PsbZIP21	CAAT-box	CAAT	319	4	+	Nicotiana glutinosa
PsbZIP21	CAAT-box	CAAT	385	4	+	Nicotiana glutinosa
PsbZIP21	CAAT-box	CAAAT	420	5	+	Pisum sativum	common cis-acting element in promoter and enhancer regions
PsbZIP21	CAAT-box	CAAAT	494	5	+	Pisum sativum	common cis-acting element in promoter and enhancer regions
PsbZIP21	CAAT-box	CAAT	886	4	-	Nicotiana glutinosa
PsbZIP21	CAAT-box	CAAT	897	4	+	Nicotiana glutinosa
PsbZIP21	CAAT-box	CAAT	905	4	-	Nicotiana glutinosa
PsbZIP21	CAAT-box	CAAT	987	4	-	Nicotiana glutinosa
PsbZIP21	CAAT-box	CAAT	1059	4	-	Nicotiana glutinosa
PsbZIP21	CAAT-box	CAAT	1109	4	+	Nicotiana glutinosa
PsbZIP21	CAAT-box	CAAT	1267	4	-	Nicotiana glutinosa
PsbZIP21	CAAT-box	CCCAATTT	1325	8	+	Arabidopsis thaliana	common cis-acting element in promoter and enhancer regions
PsbZIP21	CAAT-box	CCAAT	1326	5	+	Arabidopsis thaliana	common cis-acting element in promoter and enhancer regions
PsbZIP21	CAAT-box	CAAT	1327	4	+	Nicotiana glutinosa
PsbZIP21	CAAT-box	CCAAT	1458	5	+	Arabidopsis thaliana	common cis-acting element in promoter and enhancer regions
PsbZIP21	CAAT-box	CAAT	1459	4	+	Nicotiana glutinosa
PsbZIP21	CAAT-box	CAAT	1559	4	+	Nicotiana glutinosa
PsbZIP21	CAAT-box	CCAAT	1679	5	+	Arabidopsis thaliana	common cis-acting element in promoter and enhancer regions
PsbZIP21	CAAT-box	CAAT	1680	4	+	Nicotiana glutinosa
PsbZIP21	CAAT-box	CAAT	1739	4	+	Nicotiana glutinosa
PsbZIP21	CAAT-box	CCAAT	1746	5	+	Arabidopsis thaliana	common cis-acting element in promoter and enhancer regions
PsbZIP21	CAAT-box	CAAT	1747	4	+	Nicotiana glutinosa
PsbZIP21	CAAT-box	CAAAT	1792	5	+	Pisum sativum	common cis-acting element in promoter and enhancer regions
PsbZIP21	CAAT-box	CCAAT	1836	5	+	Arabidopsis thaliana	common cis-acting element in promoter and enhancer regions
PsbZIP21	CAAT-box	CAAT	1837	4	+	Nicotiana glutinosa
PsbZIP21	CAAT-box	CCAAT	1936	5	-	Arabidopsis thaliana	common cis-acting element in promoter and enhancer regions
PsbZIP21	Unnamed__1	CGTGG	1650	5	+	Zea mays
PsbZIP21	Box 4	ATTAAT	1384	6	-	Petroselinum crispum	part of a conserved DNA module involved in light responsiveness
PsbZIP21	W box	TTGACC	1884	6	+	Arabidopsis thaliana
PsbZIP21	LTR	CCGAAA	205	6	+	Hordeum vulgare	cis-acting element involved in low-temperature responsiveness
PsbZIP21	LTR	CCGAAA	1076	6	-	Hordeum vulgare	cis-acting element involved in low-temperature responsiveness
PsbZIP21	Myc	TCTCTTA	1047	7	+	Arabidopsis thaliana
PsbZIP21	CGTCA-motif	CGTCA	877	5	-	Hordeum vulgare	cis-acting regulatory element involved in the MeJA-responsiveness
PsbZIP21	CGTCA-motif	CGTCA	1755	5	-	Hordeum vulgare	cis-acting regulatory element involved in the MeJA-responsiveness
PsbZIP21	G-box	CACGAC	1069	6	-	Zea mays	cis-acting regulatory element involved in light responsiveness
PsbZIP21	G-box	CACGAC	1648	6	-	Zea mays	cis-acting regulatory element involved in light responsiveness
PsbZIP21	GATA-motif	GATAGGA	967	7	+	Arabidopsis thaliana	part of a light responsive element
PsbZIP21	TCT-motif	TCTTAC	1318	6	+	Arabidopsis thaliana	part of a light responsive element
PsbZIP21	MYB	CAACCA	233	6	+	Arabidopsis thaliana
PsbZIP21	MYB	CAACCA	752	6	-	Arabidopsis thaliana
PsbZIP21	MYB	CAACAG	818	6	-	Arabidopsis thaliana
PsbZIP21	MYB	CAACAG	852	6	-	Arabidopsis thaliana
PsbZIP21	DRE1	ACCGAGA	498	7	-	Zea mays
PsbZIP21	DRE1	ACCGAGA	684	7	-	Zea mays
PsbZIP21	DRE1	ACCGAGA	1708	7	+	Zea mays
PsbZIP22	MYB-like sequence	TAACCA	756	6	+	Arabidopsis thaliana
PsbZIP22	MYB-like sequence	TAACCA	1702	6	+	Arabidopsis thaliana
PsbZIP22	MRE	AACCTAA	1730	7	+	Petroselinum crispum	MYB binding site involved in light responsiveness
PsbZIP22	W box	TTGACC	889	6	+	Arabidopsis thaliana
PsbZIP22	I-box	AGATAAGG	1658	8	-	Triticum aestivum	part of a light responsive element
PsbZIP22	CAAT-box	CCAAT	19	5	-	Arabidopsis thaliana	common cis-acting element in promoter and enhancer regions
PsbZIP22	CAAT-box	CCAAT	117	5	-	Arabidopsis thaliana	common cis-acting element in promoter and enhancer regions
PsbZIP22	CAAT-box	CAAAT	211	5	-	Pisum sativum	common cis-acting element in promoter and enhancer regions
PsbZIP22	CAAT-box	CAAAT	300	5	-	Pisum sativum	common cis-acting element in promoter and enhancer regions
PsbZIP22	CAAT-box	CAAT	338	4	-	Nicotiana glutinosa
PsbZIP22	CAAT-box	CAAT	354	4	+	Nicotiana glutinosa
PsbZIP22	CAAT-box	CAAT	358	4	+	Nicotiana glutinosa
PsbZIP22	CAAT-box	CCAAT	366	5	+	Arabidopsis thaliana	common cis-acting element in promoter and enhancer regions
PsbZIP22	CAAT-box	CAAT	367	4	+	Nicotiana glutinosa
PsbZIP22	CAAT-box	CAAT	401	4	-	Nicotiana glutinosa
PsbZIP22	CAAT-box	TGCCAAC	481	7	-	Petunia hybrida	common cis-acting element in promoter and enhancer regions
PsbZIP22	CAAT-box	CAAT	508	4	+	Nicotiana glutinosa
PsbZIP22	CAAT-box	CAAT	518	4	+	Nicotiana glutinosa
PsbZIP22	CAAT-box	CCAAT	541	5	-	Arabidopsis thaliana	common cis-acting element in promoter and enhancer regions
PsbZIP22	CAAT-box	CAAT	780	4	-	Nicotiana glutinosa
PsbZIP22	CAAT-box	CAAT	812	4	-	Nicotiana glutinosa
PsbZIP22	CAAT-box	CAAT	842	4	+	Nicotiana glutinosa
PsbZIP22	CAAT-box	CAAT	888	4	-	Nicotiana glutinosa
PsbZIP22	CAAT-box	CAAAT	1024	5	-	Pisum sativum	common cis-acting element in promoter and enhancer regions
PsbZIP22	CAAT-box	CAAAT	1038	5	+	Pisum sativum	common cis-acting element in promoter and enhancer regions
PsbZIP22	CAAT-box	CAAT	1063	4	-	Nicotiana glutinosa
PsbZIP22	CAAT-box	CAAT	1081	4	-	Nicotiana glutinosa
PsbZIP22	CAAT-box	CAAAT	1093	5	-	Pisum sativum	common cis-acting element in promoter and enhancer regions
PsbZIP22	CAAT-box	CCAAT	1213	5	+	Arabidopsis thaliana	common cis-acting element in promoter and enhancer regions
PsbZIP22	CAAT-box	CAAT	1214	4	+	Nicotiana glutinosa
PsbZIP22	CAAT-box	CCAAT	1241	5	+	Arabidopsis thaliana	common cis-acting element in promoter and enhancer regions
PsbZIP22	CAAT-box	CAAT	1242	4	+	Nicotiana glutinosa
PsbZIP22	CAAT-box	CAAAT	1246	5	-	Pisum sativum	common cis-acting element in promoter and enhancer regions
PsbZIP22	CAAT-box	CAAT	1268	4	-	Nicotiana glutinosa
PsbZIP22	CAAT-box	CAAT	1277	4	-	Nicotiana glutinosa
PsbZIP22	CAAT-box	CAAT	1286	4	+	Nicotiana glutinosa
PsbZIP22	CAAT-box	CAAAT	1359	5	+	Pisum sativum	common cis-acting element in promoter and enhancer regions
PsbZIP22	CAAT-box	CAAT	1374	4	-	Nicotiana glutinosa
PsbZIP22	CAAT-box	CAAT	1385	4	+	Nicotiana glutinosa
PsbZIP22	CAAT-box	CAAT	1387	4	-	Nicotiana glutinosa
PsbZIP22	CAAT-box	CAAAT	1446	5	+	Pisum sativum	common cis-acting element in promoter and enhancer regions
PsbZIP22	CAAT-box	CCAAT	1449	5	-	Arabidopsis thaliana	common cis-acting element in promoter and enhancer regions
PsbZIP22	CAAT-box	CAAT	1471	4	-	Nicotiana glutinosa
PsbZIP22	CAAT-box	CAAT	1498	4	-	Nicotiana glutinosa
PsbZIP22	CAAT-box	CAAAT	1519	5	+	Pisum sativum	common cis-acting element in promoter and enhancer regions
PsbZIP22	CAAT-box	CAAT	1604	4	-	Nicotiana glutinosa
PsbZIP22	CAAT-box	CAAT	1611	4	+	Nicotiana glutinosa
PsbZIP22	CAAT-box	CCAAT	1698	5	+	Arabidopsis thaliana	common cis-acting element in promoter and enhancer regions
PsbZIP22	CAAT-box	CAAT	1699	4	+	Nicotiana glutinosa
PsbZIP22	CAAT-box	CCAAT	1748	5	+	Arabidopsis thaliana	common cis-acting element in promoter and enhancer regions
PsbZIP22	CAAT-box	CAAT	1749	4	+	Nicotiana glutinosa
PsbZIP22	CAAT-box	CAAAT	1759	5	+	Pisum sativum	common cis-acting element in promoter and enhancer regions
PsbZIP22	CAAT-box	CAAT	1941	4	+	Nicotiana glutinosa
PsbZIP22	CAAT-box	CAAT	1972	4	-	Nicotiana glutinosa
PsbZIP22	CAAT-box	CAAAT	1982	5	+	Pisum sativum	common cis-acting element in promoter and enhancer regions
PsbZIP22	TGACG-motif	TGACG	495	5	+	Hordeum vulgare	cis-acting regulatory element involved in the MeJA-responsiveness
PsbZIP22	TGACG-motif	TGACG	953	5	-	Hordeum vulgare	cis-acting regulatory element involved in the MeJA-responsiveness
PsbZIP22	TGACG-motif	TGACG	1476	5	-	Hordeum vulgare	cis-acting regulatory element involved in the MeJA-responsiveness
PsbZIP22	Box 4	ATTAAT	595	6	+	Petroselinum crispum	part of a conserved DNA module involved in light responsiveness
PsbZIP22	Unnamed__2	AACCTAACCT	894	9	+	Petroselinum hortense
PsbZIP22	ARE	AAACCA	958	6	-	Zea mays	cis-acting regulatory element essential for the anaerobic induction
PsbZIP22	as-1	TGACG	495	5	+	Arabidopsis thaliana
PsbZIP22	as-1	TGACG	953	5	-	Arabidopsis thaliana
PsbZIP22	as-1	TGACG	1476	5	-	Arabidopsis thaliana
PsbZIP22	MYC	CATTTG	210	6	+	Arabidopsis thaliana
PsbZIP22	MYC	CATTTG	1092	6	+	Arabidopsis thaliana
PsbZIP22	MYC	CAATTG	1385	6	-	Arabidopsis thaliana
PsbZIP22	ATCT-motif	AATCTAATCC	1867	9	+	Pisum sativum	part of a conserved DNA module involved in light responsiveness
PsbZIP22	TGA-element	AACGAC	1102	6	-	Brassica oleracea	auxin-responsive element
PsbZIP22	TGA-element	AACGAC	1819	6	-	Brassica oleracea	auxin-responsive element
PsbZIP22	TCA	TCATCTTCAT	817	9	+	Pisum sativum
PsbZIP22	TCA	TCATCTTCAT	1898	9	+	Pisum sativum
PsbZIP22	TCA	TCATCTTCAT	1904	9	+	Pisum sativum
[truncated: 11,888 more rows]
