# Supplementary material for: Genome-wide identification, expression analysis, and functional study of the bZIP transcription factor family and its response to hormone treatments in pea (Pisum sativum L.)
Source: BMC Genomics. 2023 Nov 22;24:705. doi: 10.1186/s12864-023-09793-5 (PMC10666455; doi:10.1186/s12864-023-09793-5)
Supplement: Supplementary file 7 — Additional file 7: Supplementary Table 7. Primers of sequences. [file 12864_2023_9793_MOESM7_ESM.xls]

## Sheet: sheet1
Supplementary Table 7 Primers of sequences.
Gene ID	Forward primer (5`- 3`)	Reverse primer (5`- 3`)
PsSPL1	GGCTTCTGGGGTTGGGTC	TGGTGACTGGCTGGAGGT
PsSPL2	AGGAAGGGCTGGGAGGTT	GAAAAGACCTCGCCGGGG
PsSPL3	GGTGAGAGTGGCGTGTCC	CCCGACCTGTTTGGCACA
PsSPL4	TGCCAGCAATGTAGCAGGT	TGCATTTTTGCGACGCCT
PsSPL5	AAAGGCGTGTCGGGTGTC	AGAGCGCCGGTTGTCATT
PsSPL6	TCAACTAGAACCGCCCGC	CTGCTGCATGACGCGATG
PsSPL7	TGCTCGTGACAGCACAGG	TCAACCACGACGTGAGCC
PsSPL8	CCGCAGACGACTAGCTGG	CAGGAAGCTGCCACCTCC
PsSPL9	gtggtggtggtgggaAGG	TCAATCCCACGTGGCACC
PsSPL10	CCCTAAAGCCGGCGATGT	TTCCACCTGCGGTCGAAC
PsSPL11	GCTGCCGCAAACGACTTG	TGCTTGTGGTGGCTTGGT
PsSPL12	GGTTGCAGGGATGAGGCA	TCGCAGCTTCTGGGTTGG
PsSPL13	AGACCACCTGAACCGGGT	GATGACGGTGGCTGCCTT
PsSPL14	TATCACGCGACCTGCTGG	GCATGCCACTTTCACCGG
PsSPL15	AGCGGGGCAACTCATTCC	GCGGATCAGTGTGCCAGT
PsSPL16	GCAGAAACTTGCGAGGCTG	CACAGCAGGTGCCTTGGA
PsSPL17	TACCTCGCGCTTTCCCAC	TTGATCGCCGCGTACCAG
PsSPL18	AGGGAAACGAAGCTGCCG	TAGCAGCAGCCGCAACAT
PsSPL19	AGCCGTGTGAATCCGGTG	GTGTTGGAGGAACCCCCG
PsSPL20	GTCATCACCACCGCTACCA	TCCACCGACCCCAAGCTA
PsSPL21	TGCCAGCAATGTAGCAGGT	GAGGTTTGCGGCGCTTTG
PsSPL22	ACCTGCCGTACACATTGCA	ATTATGCCCCGCCAGACG
PsbZIP13	AGCTGCCAAGGTTGATGTGT	CTGCGACGGTCGAGATCC
PsbZIP17	TTCCTCGCTCGACCCCTT	AGTGACAAGTGGTGGCGG
PsbZIP18	TCCTGCCGCAGAAGGTTG	TTCCGTGCCAGCTCTTCG
PsbZIP20	ACACTGCAGCAGGGAACA	CACCACCGCGAATCCGAT
PsbZIP27	GGGATGGGGAGGTGGGAT	GGCTCGCTGGTGTTGTCT
PsbZIP3	ACCTAAGCCTCATCAACGAGA	GCTTCCTCATACGCGATCGA
PsbZIP41	ACGCTTCCAAACTCAGGTTCA	TGCCGATTCGCGATTCGA
PsbZIP49	ACTGCTGGTCCTGAACGC	CGGTTCCTCAGCAGCCTC
PsbZIP50	ACTCGCCGAGCTTTGGAC	GGGTCTGAACCTTGCGCT
PsbZIP55	AGAAGAAGGCACAGACAGCT	AAGTAGCGCCTGCCCTTG
PsbZIP62	GCTGAAGTCCGGCGCTTA	TGGCTGCTGTTGCTGTGA
PsbZIP63	TGGCTCTGAGGAAGATTTGCA	GATCTTCTCGCCGATTCGC
PsbZIP64	CGGAGCCACCTAGGTTGC	GCATCGGCCATGGCAAAC
PsbZIP7	TTGGCTGCAGCTCGAGAC	TTGTCGAAGCAGGCCCTG
PsbZIP72	TTGCGTGCCTCAACTGCA	AGTTTGGCACGCCGTTCT
PsbZIP77	ACTGCGCCGAACATCAGT	CAGGAGGTGACCAAGCCG
PsbZIP8	GCTCCGTCGTCAACAGCT	ACCGCTTGCAACCATCCA
PsbZIP81	CGGGTAGACGGGGAGGAA	AGGAGCCGTGACATTCGC
PsbZIP82	ATGGAGCATTGTCGCCGT	TGGCGGCTGCATCATGTT
PsACTIN	CACAATTGGCGCTGAAAGAT	TAATTGAGTTAAATGTCGTCTCATGGAT
